# Supplementary material for: Reevaluating Sirococcus: synonymizing Gnomoniopsis and elucidating the life cycle of S. daii
Source: IMA Fungus. 2026 Mar 12;17:e186049. doi: 10.3897/imafungus.17.186049 (PMC13003334; doi:10.3897/imafungus.17.186049)
Supplement: XML Treatment for Sirococcus [file imafungus.17.186049-treatment1.xml]

<!DOCTYPE tp:taxon-treatment
  PUBLIC "-//TaxonX//DTD Taxonomic Treatment Publishing DTD v0 20100105//EN" "tax-treatment-NSO.dtd">
<tp:taxon-treatment xmlns:tp="http://www.plazi.org/taxpub"><tp:treatment-meta><kwd-group><label>Taxon classification</label><kwd>
                <named-content content-type="kingdom">Animalia</named-content>
              </kwd><kwd>
                <named-content content-type="order">Diaporthales</named-content>
              </kwd><kwd>
                <named-content content-type="family">Gnomoniaceae</named-content>
              </kwd></kwd-group><mixed-citation publication-type="journal"><person-group><name><surname>Jiang</surname><given-names>Ning</given-names></name><name><surname>Wijayawardene</surname><given-names>Nalin N.</given-names></name><name><surname>Xue</surname><given-names>Han</given-names></name><name><surname>Li</surname><given-names>Yong</given-names></name></person-group><article-title>Reevaluating <italic><tp:taxon-name><tp:taxon-name-part taxon-name-part-type="genus" reg="Sirococcus">Sirococcus</tp:taxon-name-part></tp:taxon-name></italic>: synonymizing <italic><tp:taxon-name><tp:taxon-name-part taxon-name-part-type="genus" reg="Gnomoniopsis">Gnomoniopsis</tp:taxon-name-part></tp:taxon-name></italic> and elucidating the life cycle of <italic><tp:taxon-name><tp:taxon-name-part taxon-name-part-type="genus" reg="Sirococcus">S.</tp:taxon-name-part> <tp:taxon-name-part taxon-name-part-type="species" reg="daii">daii</tp:taxon-name-part></tp:taxon-name></italic></article-title><source>IMA Fungus</source><day>12</day><month>03</month><year>2026</year><volume>17</volume><pub-id pub-id-type="doi">10.3897/imafungus.17.186049</pub-id></mixed-citation></tp:treatment-meta><tp:nomenclature><tp:taxon-name><object-id xmlns:xlink="http://www.w3.org/1999/xlink" content-type="arpha" xlink:type="simple">A808D757-5BD9-5C25-B7F3-5FCD847C96F1</object-id>
                    		<tp:taxon-name-part taxon-name-part-type="genus" reg="Sirococcus">Sirococcus</tp:taxon-name-part>
                    	
                    		<object-id xmlns:xlink="http://www.w3.org/1999/xlink" content-type="mycobank" xlink:type="simple">9927</object-id>
                    	</tp:taxon-name><tp:taxon-authority>Preuss, Linnaea 26: 716 (1855)</tp:taxon-authority></tp:nomenclature><tp:treatment-sec sec-type="Synonym"><title>Synonym.</title><p><italic><tp:taxon-name><tp:taxon-name-part taxon-name-part-type="genus" reg="Gnomoniopsis">Gnomoniopsis</tp:taxon-name-part></tp:taxon-name></italic> Berl., Icon. fung. (Abellini) 1(3): 93 (1893).</p></tp:treatment-sec><tp:treatment-sec sec-type="Description"><title>Description.</title><p><bold><italic>Ascomata</italic></bold> solitary, lacking stroma, or in groups, aggregated in minimal pseudostroma, black, globose to subglobose, concave from base when dry. <italic>Neck</italic> central to lateral, straight or slightly curved to curved, short to long, sometimes almost absent, in cross section circular to oval or flattened. <italic>Asci</italic> 8-spored, unitunicate, ellipsoid, ovoid, obovoid, to fusiform, with conspicuous apical ring. <italic>Ascospores</italic> uniseriate, biseriate, or irregularly multiseriate, fusiform, obovoid or pyriform, one-septate, or aseptate, median to submedian, constricted or not at septum, hyaline, lacking appendages. <bold><italic>Conidiomata</italic></bold> pycnidial, eustromatic, glabrous, erumpent without a clypeus, globose to flattened, black, coriaceous. <italic>Peridium</italic> comprising multilayered, brown cells of textura angularis. <italic>Conidiophores</italic> simple or branched, septate. <italic>Conidiogenous cells</italic> monophialidic. <italic>Conidia</italic> hyaline, median-septate, fusiform.</p></tp:treatment-sec><tp:treatment-sec sec-type="Type species"><title>Type species.</title><p><italic><tp:taxon-name><tp:taxon-name-part taxon-name-part-type="genus" reg="Sirococcus">Sirococcus</tp:taxon-name-part> <tp:taxon-name-part taxon-name-part-type="species" reg="conigenus">conigenus</tp:taxon-name-part></tp:taxon-name></italic> (Pers.) P.F. Cannon &amp; Minter, Taxon 32(4): 577 (1983).</p></tp:treatment-sec><tp:treatment-sec sec-type="Basionym"><title>Basionym.</title><p><italic><tp:taxon-name><tp:taxon-name-part taxon-name-part-type="genus" reg="Hysterium">Hysterium</tp:taxon-name-part> <tp:taxon-name-part taxon-name-part-type="species" reg="conigenum">conigenum</tp:taxon-name-part></tp:taxon-name></italic> Pers., Observ. mycol. (Lipsiae) 1: 30 (1796).</p></tp:treatment-sec></tp:taxon-treatment>
