# Supplementary material for: Reevaluating Sirococcus: synonymizing Gnomoniopsis and elucidating the life cycle of S. daii
Source: IMA Fungus. 2026 Mar 12;17:e186049. doi: 10.3897/imafungus.17.186049 (PMC13003334; doi:10.3897/imafungus.17.186049)
Supplement: XML Treatment for Sirococcus daii [file imafungus.17.186049-treatment10.xml]

<!DOCTYPE tp:taxon-treatment
  PUBLIC "-//TaxonX//DTD Taxonomic Treatment Publishing DTD v0 20100105//EN" "tax-treatment-NSO.dtd">
<tp:taxon-treatment xmlns:tp="http://www.plazi.org/taxpub"><tp:treatment-meta><kwd-group><label>Taxon classification</label><kwd>
                <named-content content-type="kingdom">Animalia</named-content>
              </kwd><kwd>
                <named-content content-type="order">Diaporthales</named-content>
              </kwd><kwd>
                <named-content content-type="family">Gnomoniaceae</named-content>
              </kwd></kwd-group><mixed-citation publication-type="journal"><person-group><name><surname>Jiang</surname><given-names>Ning</given-names></name><name><surname>Wijayawardene</surname><given-names>Nalin N.</given-names></name><name><surname>Xue</surname><given-names>Han</given-names></name><name><surname>Li</surname><given-names>Yong</given-names></name></person-group><article-title>Reevaluating <italic><tp:taxon-name><tp:taxon-name-part taxon-name-part-type="genus" reg="Sirococcus">Sirococcus</tp:taxon-name-part></tp:taxon-name></italic>: synonymizing <italic><tp:taxon-name><tp:taxon-name-part taxon-name-part-type="genus" reg="Gnomoniopsis">Gnomoniopsis</tp:taxon-name-part></tp:taxon-name></italic> and elucidating the life cycle of <italic><tp:taxon-name><tp:taxon-name-part taxon-name-part-type="genus" reg="Sirococcus">S.</tp:taxon-name-part> <tp:taxon-name-part taxon-name-part-type="species" reg="daii">daii</tp:taxon-name-part></tp:taxon-name></italic></article-title><source>IMA Fungus</source><day>12</day><month>03</month><year>2026</year><volume>17</volume><pub-id pub-id-type="doi">10.3897/imafungus.17.186049</pub-id></mixed-citation></tp:treatment-meta><tp:nomenclature><tp:taxon-name><object-id xmlns:xlink="http://www.w3.org/1999/xlink" content-type="arpha" xlink:type="simple">4BE6188F-95BA-55CB-990B-211015BE949E</object-id>
                    		<tp:taxon-name-part taxon-name-part-type="genus" reg="Sirococcus">Sirococcus</tp:taxon-name-part> <tp:taxon-name-part taxon-name-part-type="species" reg="daii">daii</tp:taxon-name-part>
                    	
                    		<object-id xmlns:xlink="http://www.w3.org/1999/xlink" content-type="mycobank" xlink:type="simple">862098</object-id>
                    	</tp:taxon-name><tp:taxon-authority>(C.M. Tian &amp; Ning Jiang) Ning Jiang</tp:taxon-authority><tp:taxon-status xmlns:xlink="http://www.w3.org/1999/xlink" xlink:type="simple">comb. nov.</tp:taxon-status><xref ref-type="fig" rid="F2">Figs 2</xref><xref ref-type="fig" rid="F3">, 3</xref></tp:nomenclature><tp:treatment-sec sec-type="Basionym"><title>Basionym.</title><p><italic><tp:taxon-name><tp:taxon-name-part taxon-name-part-type="genus" reg="Gnomoniopsis">Gnomoniopsis</tp:taxon-name-part> <tp:taxon-name-part taxon-name-part-type="species" reg="daii">daii</tp:taxon-name-part></tp:taxon-name></italic> C.M. Tian &amp; Ning Jiang, Forests 10(11/1016): 6 (2019).</p></tp:treatment-sec><tp:treatment-sec sec-type="Description"><title>Description.</title><p><bold><italic>Perithecia</italic></bold> hypophyllous or less commonly epiphyllous, serried, immersed, subepidermal, black, oblate spheroidal, 110–180 μm diam. <italic>Necks</italic> absent. <italic>Asci</italic> hyaline, with chitinoid, refractive ring, fusiform or obclavate, 58.5–81 × 6.5–9.5 μm, 8-spored. <italic>Ascospores</italic> biseriate, fusiform, straight to slightly curved, hyaline, aseptate, guttulate, (15.5–)18–23(–24.5) × (4–)4.5–5(–5.5) μm (mean = 20.6 × 4.7, n = 50), l/w = 3.7–5.2. <bold><italic>Conidiomata</italic></bold> pycnidial, eustromatic, glabrous, flask-shaped, base black, neck yellow to orange, 130–200 μm diam. <italic>Peridium</italic> comprising multilayered, brown cells of textura angularis. <italic>Conidiophores</italic> indistinct, often reduced to conidiogenous cells. <italic>Conidiogenous cells</italic> enteroblastic, phialidic, subcylindrical to cylindrical, 7–11.5 × 1.5–3.5 μm. <italic>Conidia</italic> aseptate, hyaline, smooth, guttulate, cylindrical, straight, base truncate, (5.5–)6–6.5 × 2–2.5 μm (mean = 6.1 × 2.2, n = 50), l/w = 2.5–3.</p><fig id="F2" position="float" orientation="portrait"><object-id xmlns:xlink="http://www.w3.org/1999/xlink" content-type="doi" xlink:type="simple">10.3897/imafungus.17.186049.figure2</object-id><object-id xmlns:xlink="http://www.w3.org/1999/xlink" content-type="arpha" xlink:type="simple">38A3CEF4-9385-517F-A25C-F5B66C4A1A09</object-id><label>Figure 2.</label><caption><p>Teleomorph of <italic><tp:taxon-name><tp:taxon-name-part taxon-name-part-type="genus" reg="Sirococcus">Sirococcus</tp:taxon-name-part> <tp:taxon-name-part taxon-name-part-type="species" reg="daii">daii</tp:taxon-name-part></tp:taxon-name></italic>. <bold>A, B</bold>. Habit of ascomata on a leaf. <bold>C–E</bold>. Asci and ascospores. <bold>F</bold>. Ascospores. Scale bars: 200 μm (<bold>B</bold>); 20 μm (<bold>C–E</bold>); 10 μm (<bold>F</bold>).</p></caption><graphic xmlns:xlink="http://www.w3.org/1999/xlink" xlink:href="imafungus-17-e186049-g002.jpg" id="oo_1560184.jpg" position="float" orientation="portrait" xlink:type="simple"><uri content-type="original_file" xlink:type="simple">https://binary.pensoft.net/fig/1560184</uri></graphic></fig></tp:treatment-sec><tp:treatment-sec sec-type="Materials examined"><title>Materials examined.</title><p>China • Shaanxi Province, Ankang City, chestnut plantation, on the fallen husks of <italic><tp:taxon-name><tp:taxon-name-part taxon-name-part-type="genus" reg="Castanea">Castanea</tp:taxon-name-part> <tp:taxon-name-part taxon-name-part-type="species" reg="mollissima">mollissima</tp:taxon-name-part></tp:taxon-name></italic>, 22 March 2025, Ning Jiang (culture <abbrev xmlns:xlink="http://www.w3.org/1999/xlink" content-type="institution" xlink:title="China Forestry Culture Collection Center" xlink:type="simple">CFCC</abbrev> 71611 from a conidium); Fujian Province, Nanping City, chestnut plantation, on the fallen leaves of <italic><tp:taxon-name><tp:taxon-name-part taxon-name-part-type="genus" reg="Castanea">C.</tp:taxon-name-part> <tp:taxon-name-part taxon-name-part-type="species" reg="mollissima">mollissima</tp:taxon-name-part></tp:taxon-name></italic>, 8 December 2025, Ning Jiang (culture <abbrev xmlns:xlink="http://www.w3.org/1999/xlink" content-type="institution" xlink:title="China Forestry Culture Collection Center" xlink:type="simple">CFCC</abbrev> 71970 from an ascospore); Fujian Province, Jianou City, chinquapin plantation, on the healthy nut of <italic><tp:taxon-name><tp:taxon-name-part taxon-name-part-type="genus" reg="Castanea">C.</tp:taxon-name-part> <tp:taxon-name-part taxon-name-part-type="species" reg="henryi">henryi</tp:taxon-name-part></tp:taxon-name></italic>, 12 October 2025, Ning Jiang (culture <abbrev xmlns:xlink="http://www.w3.org/1999/xlink" content-type="institution" xlink:title="China Forestry Culture Collection Center" xlink:type="simple">CFCC</abbrev> 71935 from a healthy chinquapin nut); Fujian Province, Jianou City, chinquapin plantation, on the rotten nut of <italic><tp:taxon-name><tp:taxon-name-part taxon-name-part-type="genus" reg="Castanea">C.</tp:taxon-name-part> <tp:taxon-name-part taxon-name-part-type="species" reg="henryi">henryi</tp:taxon-name-part></tp:taxon-name></italic>, 12 October 2025, Ning Jiang (culture <abbrev xmlns:xlink="http://www.w3.org/1999/xlink" content-type="institution" xlink:title="China Forestry Culture Collection Center" xlink:type="simple">CFCC</abbrev> 71938 from a rotten chinquapin nut); Beijing City, Huairou District, chestnut plantation, on the female flowers of <italic><tp:taxon-name><tp:taxon-name-part taxon-name-part-type="genus" reg="Castanea">C.</tp:taxon-name-part> <tp:taxon-name-part taxon-name-part-type="species" reg="mollissima">mollissima</tp:taxon-name-part></tp:taxon-name></italic>, 27 May 2024, Ning Jiang (culture <abbrev xmlns:xlink="http://www.w3.org/1999/xlink" content-type="institution" xlink:title="China Forestry Culture Collection Center" xlink:type="simple">CFCC</abbrev> 72005 from a healthy chestnut flower); Beijing City, Huairou District, chestnut plantation, on a healthy leaf of <italic><tp:taxon-name><tp:taxon-name-part taxon-name-part-type="genus" reg="Castanea">C.</tp:taxon-name-part> <tp:taxon-name-part taxon-name-part-type="species" reg="mollissima">mollissima</tp:taxon-name-part></tp:taxon-name></italic>, 27 May 2024, Ning Jiang (culture <abbrev xmlns:xlink="http://www.w3.org/1999/xlink" content-type="institution" xlink:title="China Forestry Culture Collection Center" xlink:type="simple">CFCC</abbrev> 72006 from a healthy chestnut leaf); Beijing City, Huairou District, chestnut plantation, on a developing nut of <italic><tp:taxon-name><tp:taxon-name-part taxon-name-part-type="genus" reg="Castanea">C.</tp:taxon-name-part> <tp:taxon-name-part taxon-name-part-type="species" reg="mollissima">mollissima</tp:taxon-name-part></tp:taxon-name></italic>, 12 July 2024, Ning Jiang (culture <abbrev xmlns:xlink="http://www.w3.org/1999/xlink" content-type="institution" xlink:title="China Forestry Culture Collection Center" xlink:type="simple">CFCC</abbrev> 71612 from a developing nut).</p><fig id="F3" position="float" orientation="portrait"><object-id xmlns:xlink="http://www.w3.org/1999/xlink" content-type="doi" xlink:type="simple">10.3897/imafungus.17.186049.figure3</object-id><object-id xmlns:xlink="http://www.w3.org/1999/xlink" content-type="arpha" xlink:type="simple">B75A4E86-ACE9-5966-8408-DFA3AA284FF9</object-id><label>Figure 3.</label><caption><p>Anamorph of <italic><tp:taxon-name><tp:taxon-name-part taxon-name-part-type="genus" reg="Sirococcus">Sirococcus</tp:taxon-name-part> <tp:taxon-name-part taxon-name-part-type="species" reg="daii">daii</tp:taxon-name-part></tp:taxon-name></italic>. <bold>A, B</bold>. Habit of conidiomata on the husks. <bold>C, D</bold>. Conidiomata. <bold>E</bold>. Transverse section through conidioma. <bold>F, G</bold>. Conidiogenous cells with attached conidia. <bold>H</bold>. Conidia. Scale bars: 300 μm (<bold>A–E</bold>); 10 μm (<bold>F–H</bold>).</p></caption><graphic xmlns:xlink="http://www.w3.org/1999/xlink" xlink:href="imafungus-17-e186049-g003.jpg" id="oo_1560185.jpg" position="float" orientation="portrait" xlink:type="simple"><uri content-type="original_file" xlink:type="simple">https://binary.pensoft.net/fig/1560185</uri></graphic></fig></tp:treatment-sec><tp:treatment-sec sec-type="Notes"><title>Notes.</title><p><italic><tp:taxon-name><tp:taxon-name-part taxon-name-part-type="genus" reg="Gnomoniopsis">Gnomoniopsis</tp:taxon-name-part> <tp:taxon-name-part taxon-name-part-type="species" reg="daii">daii</tp:taxon-name-part></tp:taxon-name></italic> was proposed as the causal agent of Chinese chestnut nut rot (<xref ref-type="bibr" rid="B18">Jiang and Tian 2019</xref>), and later its natural anamorph was reported from leaf spots of <italic><tp:taxon-name><tp:taxon-name-part taxon-name-part-type="genus" reg="Castanea">Castanea</tp:taxon-name-part> <tp:taxon-name-part taxon-name-part-type="species" reg="mollissima">mollissima</tp:taxon-name-part></tp:taxon-name></italic> (<xref ref-type="bibr" rid="B15">Jiang et al. 2021a</xref>). In this study, we first discovered its teleomorph on fallen leaves and its anamorph on the husks. Additionally, this fungus is combined into <italic><tp:taxon-name><tp:taxon-name-part taxon-name-part-type="genus" reg="Sirococcus">Sirococcus</tp:taxon-name-part></tp:taxon-name></italic> as <italic><tp:taxon-name><tp:taxon-name-part taxon-name-part-type="genus" reg="Sirococcus">S.</tp:taxon-name-part> <tp:taxon-name-part taxon-name-part-type="species" reg="daii">daii</tp:taxon-name-part></tp:taxon-name></italic>.</p></tp:treatment-sec><ref-list><ref id="B18"><mixed-citation xmlns:xlink="http://www.w3.org/1999/xlink" xlink:type="simple">Jiang N, Tian CM (2019) An emerging pathogen from rotted chestnut in China: <italic><tp:taxon-name><tp:taxon-name-part taxon-name-part-type="genus">Gnomoniopsis</tp:taxon-name-part> <tp:taxon-name-part taxon-name-part-type="species">daii</tp:taxon-name-part></tp:taxon-name></italic> sp. nov. Forests 10: 1016. <ext-link xlink:href="10.3390/f10111016" ext-link-type="doi" xlink:type="simple">https://doi.org/10.3390/f10111016</ext-link></mixed-citation></ref><ref id="B15"><mixed-citation xmlns:xlink="http://www.w3.org/1999/xlink" xlink:type="simple">Jiang N, Fan XL, Tian CM (2021a) Identification and characterization of leaf-inhabiting fungi from <italic><tp:taxon-name><tp:taxon-name-part taxon-name-part-type="genus">Castanea</tp:taxon-name-part></tp:taxon-name></italic> plantations in China. Journal of Fungi 7: 64. <ext-link xlink:href="10.3390/jof7010064" ext-link-type="doi" xlink:type="simple">https://doi.org/10.3390/jof7010064</ext-link></mixed-citation></ref></ref-list></tp:taxon-treatment>
