# Supplementary material for: Reevaluating Sirococcus: synonymizing Gnomoniopsis and elucidating the life cycle of S. daii
Source: IMA Fungus. 2026 Mar 12;17:e186049. doi: 10.3897/imafungus.17.186049 (PMC13003334; doi:10.3897/imafungus.17.186049)
Supplement: XML Treatment for Sirococcus sanguisorbae [file imafungus.17.186049-treatment32.xml]

<!DOCTYPE tp:taxon-treatment
  PUBLIC "-//TaxonX//DTD Taxonomic Treatment Publishing DTD v0 20100105//EN" "tax-treatment-NSO.dtd">
<tp:taxon-treatment xmlns:tp="http://www.plazi.org/taxpub"><tp:treatment-meta><kwd-group><label>Taxon classification</label><kwd>
                <named-content content-type="kingdom">Animalia</named-content>
              </kwd><kwd>
                <named-content content-type="order">Diaporthales</named-content>
              </kwd><kwd>
                <named-content content-type="family">Gnomoniaceae</named-content>
              </kwd></kwd-group><mixed-citation publication-type="journal"><person-group><name><surname>Jiang</surname><given-names>Ning</given-names></name><name><surname>Wijayawardene</surname><given-names>Nalin N.</given-names></name><name><surname>Xue</surname><given-names>Han</given-names></name><name><surname>Li</surname><given-names>Yong</given-names></name></person-group><article-title>Reevaluating <italic><tp:taxon-name><tp:taxon-name-part taxon-name-part-type="genus" reg="Sirococcus">Sirococcus</tp:taxon-name-part></tp:taxon-name></italic>: synonymizing <italic><tp:taxon-name><tp:taxon-name-part taxon-name-part-type="genus" reg="Gnomoniopsis">Gnomoniopsis</tp:taxon-name-part></tp:taxon-name></italic> and elucidating the life cycle of <italic><tp:taxon-name><tp:taxon-name-part taxon-name-part-type="genus" reg="Sirococcus">S.</tp:taxon-name-part> <tp:taxon-name-part taxon-name-part-type="species" reg="daii">daii</tp:taxon-name-part></tp:taxon-name></italic></article-title><source>IMA Fungus</source><day>12</day><month>03</month><year>2026</year><volume>17</volume><pub-id pub-id-type="doi">10.3897/imafungus.17.186049</pub-id></mixed-citation></tp:treatment-meta><tp:nomenclature><tp:taxon-name><object-id xmlns:xlink="http://www.w3.org/1999/xlink" content-type="arpha" xlink:type="simple">99EDAF17-2189-59D8-8D13-C5835BB22192</object-id>
                    		<tp:taxon-name-part taxon-name-part-type="genus" reg="Sirococcus">Sirococcus</tp:taxon-name-part> <tp:taxon-name-part taxon-name-part-type="species" reg="sanguisorbae">sanguisorbae</tp:taxon-name-part>
                    	
                    		<object-id xmlns:xlink="http://www.w3.org/1999/xlink" content-type="mycobank" xlink:type="simple">862120</object-id>
                    	</tp:taxon-name><tp:taxon-authority>(Rehm) Ning Jiang</tp:taxon-authority><tp:taxon-status xmlns:xlink="http://www.w3.org/1999/xlink" xlink:type="simple">comb. et stat. nov.</tp:taxon-status><tp:nomenclature-citation-list><tp:nomenclature-citation><tp:taxon-name><tp:taxon-name-part taxon-name-part-type="genus" reg="Gnomoniopsis"/> <tp:taxon-name-part taxon-name-part-type="species" reg="sanguisorbae"/></tp:taxon-name><comment> ≡ <tp:taxon-name><tp:taxon-name-part taxon-name-part-type="genus" reg="Gnomoniopsis">Gnomoniopsis</tp:taxon-name-part> <tp:taxon-name-part taxon-name-part-type="species" reg="sanguisorbae">sanguisorbae</tp:taxon-name-part></tp:taxon-name> (Rehm) D.M. Walker, Mycologia 102(6): 1494 (2010).</comment></tp:nomenclature-citation></tp:nomenclature-citation-list></tp:nomenclature><tp:treatment-sec sec-type="Basionym"><title>Basionym.</title><p><italic><tp:taxon-name><tp:taxon-name-part taxon-name-part-type="genus" reg="Gnomonia">Gnomonia</tp:taxon-name-part> <tp:taxon-name-part taxon-name-part-type="species" reg="tithymalina">tithymalina</tp:taxon-name-part></tp:taxon-name></italic> var. <italic>sanguisorbae</italic> Rehm, Annls mycol. 3(3): 229 (1905).</p></tp:treatment-sec></tp:taxon-treatment>
