# Supplementary material for: Reevaluating Sirococcus: synonymizing Gnomoniopsis and elucidating the life cycle of S. daii
Source: IMA Fungus. 2026 Mar 12;17:e186049. doi: 10.3897/imafungus.17.186049 (PMC13003334; doi:10.3897/imafungus.17.186049)
Supplement: Supplementary material 2 — An alignment used in this study [file imafungus-17-e186049-s002.fas]

>Apiognomonia_errabunda_AR_2813
tcattgctggaacaaacgccctcacgggtgctacccagaaaccctttgtgaatactacct-aatgttgcctcggcattggttggcctctttgaggtccctttccctcggggaaggagcagaccggccggtggccctataaactc-ttgttttt--gtaatatcatctgagtaaaaaaca-taaataaatcaaaactttcaacaacggatctcttggttctggcatcgatgaagaacgcagcgaaatgcgataagtaatgtgaattgcagaattcagtgaatcatcgaatctttgaacgcacattgcgcccggtggtattccaccgggcatgcctgttcgagcgtcatttcaaccctcaaagct--tgctttggtgttggaggaataccctaaaacgggtaccctctgaaatttagtggcgggctcgctagaattttgagcgtagtaattt-tacctcgtttttaaagactagtgggacttcttgccgtaaaacccccactttctgacatcgagaagttcgagaaggagggtaagtcacaatctcccaagcttcacagacctctacac------------atccc-gaacgtcat--aagcgagttgctgcaattgcaagattgcggctgtgtgctg------tggcggggcggctc----ttttttcgcccactgcacatttttcg-ctttggtggtgcggggttcgcccgcctcttatc------accgaccaacgtgacccaccaccaagcactccatcaccgcctcaatcactttc-------------------------------------ttgctgctcaactggcaatcatcatcatgctaactcaatttccctcacagctgctgagctcggaaagggttctttcaagtac-------------------------------------------------------------------------------------------------------------------------------------------------------------------------------------------------------------------------------------------------------------------------------------------------------------------------------------------------------------------------------------------------------------------------------------------------------------------------------------------------------------------------------------------------------------------------------------------------------------------------------------------------------------------------------------------cactngcggcgcaccaaca---ctcccatcggacgtgacgncaactggccaagcntngtcaactccac--aacacgcactggggcctcgtgtgtcntgcagaaacacttgtggccttgtcaagatcgctcatgtgctacgtc------gcgtgggttcgcctgcagagc------------------------------ccatcaagga-----------------gtttatggtac-----------agcgtaacatggctcgaagagtatccacgaaggtcttcatcaatggtacatgggtgggctccacgtccaagatctccggcgtcgctgcatcatctcgcacgaggctcttgtccgagaaattc---gtgaccgcgagttca---agatcttctctgacg-----------------------ctggacgtg---------------------atgcgacctttg-ttcgtgatcgagcaacggacaaccccgacagtacctcagggctcttgctctcacgaaggaacacatacttgaagaggatgcccttaccaccgca-aganng---------acgacgnngattattttgatgggatggtctttgacgctgtctcctgaggatctcccgaggaaagcctgaccccaacgtcgtcaagaccaagatcaaccttgacatcacgtacacccactgtgagattcatcccagtatgcttctttgcgctagcattattcccttcggcaagtctgctacctgaaat
>Discula_destructiva_CBS_109771
tcattgctggaacaaacgccctcacgggtgctacccagaaacccattgtgaatcatacct-aatgttgcctcggcagtggttggcttcttcggaggtccctttcgt-aagaaaggagcagaccggccggtggccctataaactctttgttttt--gtaacatcatctgagtaaaaaacaataaatgaatcaaaactttcaacaacggatctcttggttctggcatcgatgaagaacgcagcgaaatgcgataagtaatgtgaattgcagaattcagtgaatcatcgaatctttgaacgcacattgcgcccggtggtattccaccgggcatgcctgttcgagcgtcatttcaaccctcaaagcctcagctttggtgttggaggaagacctgtaaaagggtcccctcccaaatttagtggcgggctcgctagaattttgagcgtagtaattt-tacctcgtttttaaagactagtgggacttcttgccgtaaaacccccactttctgacatcgagaagttcgagaaggagggtaagtctcaatcttcccagcatcacagtccttttcatcaatccttccaaatcgc-tatcgacat--gagcgacccgctgcaatcacgagatggcggtcgccttgcc----cttggcggggtgg------cttttttcgcccactgcacatttttcgctt----tggtgcggggttcgcggtctctctttatcgagattgggcgaacgtgacccaacacc--------gcccgccacctcgatcaacaagcacctacatcgatatcaatcaccaccatccttccc--cttgagatcgtctcgtgatcaccatgatgctgactc-attatcttaacagccaacgagctcggtaagggttccttcaagta--------------------------------------------------------------------------------------------------------------------------------------------------------------------------------------------------------------------------------------------------------------------------------------------------------------------------------------------------------------------------------------------------------------------------------------------------------------------------------------------------------------------------------------------------------------------------------------------------------------------------------------------------------------------------------------------?????????????????????????????????????????????????????????????????????????????????????????????????????????????????????????????????????????????????????????????????????????????????????????????????????????????????????????????????????????????????????????????????????????????????????????????????????????????????????????????????????????????????????????????????????????????????????????????????????????????????????????????????????????????????????????????????????????????????????????????????????????????????????????????????????????????????????????????????????????????????????????????????????????????????????????????????????????????????????????????????????????????????????????????????????????????????????????????????????????????????????????????????????????????????????????????????
>Discula_destructiva_AR_2817
tcattgctggaacaaacgccctcacgggtgctacccagaaacccattgtgaatcatacct-aatgttgcctcggcagtggttggcttcttcggaggtccctttcgt-aagaaaggagcagaccggccggtggccctataaactctttgttttt--gtaacatcatctgagtaaaaaacaataaatgaatcaaaactttcaacaacggatctcttggttctggcatcgatgaagaacgcagcgaaatgcgataagtaatgtgaattgcagaattcagtgaatcatcgaatctttgaacgcacattgcgcccggtggtattccaccgggcatgcctgttcgagcgtcatttcaaccctcaaagcctcagctttggtgttggaggaagacctgtaaaagggtcccctcccaaatttagtggcgggctcgctagaattttgagcgtagtaattt-tacctcgtttttaaagactagtgggacttcttgccgtaaaacccccactttctgacatcgagaagttcgagaaggagggtaagtctcaatcttcccagcatcacaatccttttcatcaatccttccaaatcgc-tatcgacat--gagcgacccgctgcaatcacgagatggcggtcgccttgcc----cttggcggggtgg------cttttttcgcccactgcacatttttcgctt----tggtgcggggttcgcggtctctctttatcgagattgggcgaacgtgacccaacacc--------gcccgccacctcgatcaacaagcacctacatcgatatcaatcaccaccatccttccc--cttgagatcgtctcgtgatcaccatgatgctgactc-attatcttaacagccaacgagctcggtaagggttccttcaagta--------------------------------------------------------------------------------------------------------------------------------------------------------------------------------------------------------------------------------------------------------------------------------------------------------------------------------------------------------------------------------------------------------------------------------------------------------------------------------------------------------------------------------------------------------------------------------------------------------------------------------------------------------------------------------------------?????????????????????????????????????????????????????????????????????????????????????????????????????????????????????????????????????????????????????????????????????????????????????????????????????????????????????????????????????????????????????????????????????????????????????????????????????????????????????????????????????????????????????????????????????????????????????????????????????????????????????????????????????????????????????????????????????????????????????????????????????????????????????????????????????????????????????????????????????????????????????????????????????????????????????????????????????????????????????????????????????????????????????????????????????????????????????????????????????????????????????????????????????????????????????????????????
>Gnomonia_gnomon_CBS_199_53
tcattgctggaactagcgtcctcacgggcgctacccagaaaccctttgtgaatcttactt-aatgttgcctcggcagtggttggctttttcgaaagtccctctatc-tatagaggagcagaccggccggtggccctataaactc-ttgttttc---gtaaatcatctgagtaaacaaaca-aaataaatcaaaactttcaacaacggatctcttggttctggcatcgatgaagaacgcagcgaaatgcgataagtaatgtgaattgcagaattcagtgaatcatcgaatctttgaacgcacattgcgcccggtggtattccaccgggcatgcctgttcgagcgtcatttcaaccctcaaagcct-agctttggtgttggaggaatacctgtaaaagggtaccctctgaaatttagtggcgggctcgctagaattttgagcgtagtaattt-tacctcgtttttaaagactagtggg--ttcttgccgtaaaaaccccactttctga----------------------------------------------------------------------------------------------------------------------------------------------------------------------------------------------------------------------------------------------------------------------------------------------------------------------------------------------------------------------------------------------------------------------------------------------------------------------------------------------------------------------------------------------------------------------------------------------------------------------------------------------------------agatgctcccggtcaccgtgacttcatcaagaacatgatcactggtacttcccaggccgactgcgccgttctcatcatcgcctccggcactggtgagttcgaggctggtatctccaaggatggccagactcgtgagcacgctctgctcgcctacaccctgggtgtcaagcagctcatcgttgccatgaacaagatggacactgccgagtggaagcaggcccgtttcgaggagatccagaaggagacctctgccttcatcaagaaggtcggctacaaccccaagactgttgccttcgtccccatctccggcttcaacggcgacaacatgatcgagtccgacaccctcgacccccgtggcaaggcctggtacaagggctggaagaagctgggttccgacggcaaggaggtctctggaaagaccctgctgctatcgctctgctcgccattttcgcatcgtct--gcccctgaaagccgtgaccccactatcgcgaccggcctcactttgggggctgaaccgtcgcaaagcactgcaaaacgacgcgtttagatagctaacatgatattttcttcgcgcttaggttcatctccagaccggccaatgcgtaagtcacgccctcctaccttcaacaacaccactgttgccgtcccct----gctgtgcctggagataacaaactgacacgttccgcagggtaaccaaattggtgctgccttctggtgcgtacctgagctcgacgacaacatcgctcgacgcgacaccgcttactcgaccttgtggtggatccgaca--------ctaacctggaccacaggcaaaccatatccggcgagcacggcctcgacagcaatggcgtgtatg--tacccacatgctacagacaccatgcgccatcag-ctcgaaactgaccatcgcgtagctacaacggtacctccgagctccagctcgagcgtatgaacgtctacttcaacgaggtacgtcgacgaacatctgcggccctgccttcgg-----ctgctcgtggtg--tggacctcatctaacgcgctttcatacaggcctccggcaacaagtacgttcctcgtgctgtcctcgtcgatctcgagcccggtaccatggacgccgtccgcgctggccccttcggtcaactcttccgtcctg-----------------------------------
>Gnomoniopsis_alderdunensis_CBS_125679
tcattgctggaacaaaccccctcacgggtgctacccagaaaccctttgtgaattcttctcta-tgttgcctcggcgcagactggcttcgtacgaagtcccttgttg-cagcaaggagcaggtcggccggtggccctataaactctatgttttt--catgtatcttctgagtaaacaattataaatgaatcaaaacttttaacaacggatctcttggttctggcatcgatgaagaacgcagcgaaatgcgataagtaatgtgaattgcagaattcagtgaatcatcgaatctttgaacgcacattgcgcccgctggtattccagcgggcatgcctgttcgagcgtcatttcaaccctcaaaacctcggttttggtgttggaggactacgctaaaatgcgtagcctctgaaattcagtggcgggctcgctagaattttgagcgtagtaatttatacctcgtttgtaaaaactagtgatgcttcttgccgtaaaaccccc-----------------------------------------------------------------------------------tcgc-agacaaccctggaacctcaagctgcgaccgcaaggttgcggctgtctgctcg-gg--ggctgagtgggctcgtc-ttttttcgccctgtgcacatttttcgttttcggtggtgcggggtttgtcg--ctcttatctgggagatagacaaacgtgacccacccctcgttactcaggggccatctcggccaacctccacccaccttgacagcccgtgcctatgctctcctt--cccttggccaatgaaccatgataccgatgctaactcgattgttatcgcagctgctgagctcggaaagggttctttcaagtatgcctgggttctggacaagctgaaggctgagcgtgagcgtggaatcaccatcgacattgctctctggaagttcgagactcccaggtactacgtcaccgtcattggtaagctagc---------------ccccatcattggccatgtcgtgcaggttcgacagtattgctgcctgaacgcgcgcgatagtggttttggcaatcacttgatttcac-aacatccgctgacgccttgattc-tacagacgctcccggtcaccgtgatttcatcaagaacatgatcactggtacctcccaggccgactgcgctgttctcatcattgcctccggtactggtgagttcgaggctggtatctccaaggatggccagactcgtgagcacgctctgctcgcctacaccctcggtgtcaagcagctcattgttgcttgcaacaagatggacactgccgagtggaagcaggctcggttcgaggagatccagaaggagacctctaccttcatcaagaaggttggctacaaccccaagaccgttgcctttgtccccatctctggcttcaacggtgacaacatgatcgagggtgagactctcgacccccgtgccaaggcctggtacaagggctggaagaagctgggttccgacggcaaggaggtctctggaaagaccctcctgctggtgctgtgctcgcctttttcgcatcttctgtgcccctgagggcctggaccccactatcgcgaccggcctcactttgggacttcgatgctccgatattcaccctcagagacgcgtccagatggctaacatgatggtttcttcgcatataggttcacctccagaccggccaatgtgtacgtacccgtaccccgccgtcgtcaagaatacctctgtcgctcttcgctgggtaggcctcgacatgacacactgacacgtttcccagggtaaccaaattggtgctgccttctggtgcgaacccgaaccccacgatcatgttttacgacgcgacaaggtcatctcgaacgtgttgtggcttccatga-------ctgacctcgtctgcaggcaaaccatctctggcgagcacggcctcgacagcaatggcgtgtatgtaactcccccggcc------------cgattcaag-cccagaactgaccaccatgaagctacaatggcacctctgagctccagctcgagcgcatgaatgtctacttcaacgaggtatgtctgtcaaaacctggggtg-tcctcttggcaagcctgctcggtttactgtggcggaaactgacgcgtttccctcaaggcctccggcaacaagtacgttccccgtgccgtcctcgtcgatctcgagcctggtaccatggacgccgtccgtgccggccccttcggtcagctt---------------------------------------------
>Gnomoniopsis_alderdunensis_CBS_125680_
tcattgctggaacaaacgcccccacgggtgctacccagaaaccctttgtgaattcttctctattgttgcctcggcgcagactggcttcgtacgaagtcccttgttg-cagcaaggagcaggtcggccggtggccctataaactctatgttttt--catgtatcttctgagtaaacaattataaatgaatcaaaacttttaacaacggatctcttggttctggcatcgatgaagaacgcagcgaaatgcgataagtaatgtgaattgcagaattcagtgaatcatcgaatctttgaacgcacattgcgcccgctggtattccagcgggcatgcctgttcgagcgtcatttcaaccctcaaaacctcggttttggtgttggaggactacgctaaaatgcgtagcctctgaaattcagtggcgggctcgctagaattttgagcgtagtaatttatacctcgtttgtaaagactagtgatgcttcttgccgtaaaaccccc--------------------------------------cacaatctcaccatcaatccgatctccttgatcatcgaaaccatatcgc-agacaaccctcgaacctcaagctgcgaccgcaaggttgcggctgtctgctcgtgg--ggctgagtgggctcgtc-ttttttcgccctgtgcacaattttcgttttcggtggtgcggggtttgtcg--ctcttatctgggagatagacaaacgtgacccacccctcgttactcaggggccatctcggccaacctctacccaccttgacagcccgtgcctatgctctcctt--cccttggccaatgaaccatgataccgatgctaactcgattgttatcgcagctgctgagctcggaaagggttctttcaagtatgcctgggttctggacaagctgaaggctgagcgtgagcgtggaatcaccatcgacattgctctctggaagttcgagactcccaggtactacgtcaccgtcattggtaagctagc---------------ccccatcattggccatatcgtgcaggttcgacagtcttgctgcctgaacgcgcgcgatagtggttttggcaatcacttgatttcac-aacatccgctgacgccttgattc-tacagacgctcccggtcaccgtgatttcatcaagaacatgatcactggtacctcccaggccgactgcgctgttctcatcattgcctccggtactggtgagttcgaggctggtatctccaaggatggccagactcgtgagcacgctctgctcgcctacaccctcggtgtcaagcagctcattgttgcttgcaacaagatggacactgccgagtggaagcaggcccgtttcgaggagatccagaaggagacctctaccttcatcaagaaggttggctacaaccccaagaccgttgcctttgtccccatctctggcttcaacggtgacaacatgatcgagggtgagactctcgacccccgtgccaaggcctggtacaagggctggaagaagctgggttccgacggcaaggaggtctctggaaagaccctcctgctggtgctgtgctcgcctttttcgcatcttctgtgcccctgagggcctggaccccactatcgcgaccggcctcactttgggacttcgatgctccgatattcaccctcagagacgcgtccagatggctaacatgatgttttcttcgcatataggttcacctccagaccggccaatgtgtacgtacccgtaccccgccgtcgtcaagaatacctctgtcgctcttcgctgggtaggcctcgacatgacacactgacacgtttcccagggtaaccaaattggtgctgccttctggtgcgtacccgaaccccacgatcatgttttacgacgcgacaaggtcatctcgaacgtgttgtggcttccatga-------ctgacctcgtctgcaggcaaaccatctctggcgagcacggcctcgacagcaatggcgtgtatgtaacccccccggcc------------cgattcaag-cccagaactgaccaccatgaagctacaatggcacctctgagctccagctcgagcgcatgaatgtctacttcaacgaggtatgtctgtcaaaacctggggtg-tcctcatggcaagcctgctcggtttactgtggcggaaactgacgcgtttccctcaaggcctccggcaacaagtacgttccccgtgccgtcctcgtcgatctcgagcctggtaccatggacgccgtccgtgccggccccttcggtcagctt---------------------------------------------
>Gnomoniopsis_alderdunensis_CBS_125681
tcattgctggaacaaacgcccccacgggtgctacccagaaaccctttgtgaattcttctctattgttgcctcggcgcagactggcttcgtacgaagtcccttgttg-cagcaaggagcaggtcggccggtggccctataaactctatgttttt--catgtatcttctgagtaaacaattataaatgaatcaaaacttttaacaacggatctcttggttctggcatcgatgaagaacgcagcgaaatgcgataagtaatgtgaattgcagaattcagtgaatcatcgaatctttgaacgcacattgcgcccgctggtattccagcgggcatgcctgttcgagcgtcatttcaaccctcaaaacctcggttttggtgttggaggactacgctaaaatgcgtagcctctgaaattcagtggcgggctcgctagaattttgagcgtagtaatttatacctcgtttgtaaagactagtgatgcttcttgccgtaaaaccccc--------------------------------------cacaatctcaccatcaatccgatctccttgatcatcgaaaccatatcgc-agacaaccctcgaacctcaagctgcgaccgcaaggttgcggctgtctgctcgtgg--ggctgagtgggctcgtc-ttttttcgccctgtgcacaattttcgttttcggtggtgcggggtttgtcg--ctcttatctgggagatagacaaacgtgacccacccctcgttactcaggggccatctcggccaacctctacccaccttgacagcccgtgcctatgctctcctt--cccttggccaatgaaccatgataccgatgctaactcgattgttatcgcagctgctgagctcggaaagggttctttcaagtatgcctgggttctggacaagctgaaggctgagcgtgagcgtggaatcaccatcgacattgctctctggaagttcgagactcccaggtactacgtcaccgtcattggtaagctagc---------------ccccatcattggccatgtcgtgcaggttcgacagtcttgctgcctgaacgcgcgcgatagtggttttggcaatcacttgatttcac-aacatccgctgacgccttgattc-tacagacgctcccggtcaccgtgatttcatcaagaacatgatcactggtacttctcaggccgactgcgctgttctcatcattgcctccggtactggtgagttcgaggctggtatctccaaggatggccagactcgtgagcacgctctgctcgcctacaccctcggtgtcaagcagctcattgttgcttgcaacaagatggacactgccgagtggaagcaggcccgtttcgaggagatccagaaggagacctctaccttcatcaagaaggttggctacaaccccaagaccgttgcctttgtccccatctctggcttcaacggtgacaacatgatcgagggtgagactctcgacccccgtgccaaggcctggtacaagggctggaagaagctgggttccgacggcaaggaggtctctggaaagaccctcctgctggtgctgtgctcgcctttttcgcatcttctgtgcccctgagggcctggaccccactatcgcgaccggcctcactttgggacttcgatgctccgatattcaccctcagagacgcgtccagatggctaacatgatgttttcttcgcatataggttcacctccagaccggccaatgtgtacgtacccgtaccccgccgtcgtcaagaatacctctgtcgctcttcgctgggtaggcctcgacatgacacactgacacgtttcccagggtaaccaaattggtgctgccttctggtgcgtacccgaaccccacgatcatgttttacgacgcgacaaggtcatctcgaacgtgttgtggcttccatga-------ctgacctcgtctgcaggcaaaccatctctggcgagcacggcctcgacagcaatggcgtgtatgtaacccccccggcc------------cgattcaag-cccagaactgaccaccatgaagctacaatggcacctctgagctccagctcgagcgcatgaatgtctacttcaacgaggtatgtctgtcaaaacctggggtg-tcctcatggcaagcctgctcggtttactgtggcggaaactgacgcgtttccctcaaggcctccggcaacaagtacgttccccgtgccgtcctcgtcgatctcgagcctggtaccatggacgccgtccgtgccggccccttcggtcagctt---------------------------------------------
>Gnomoniopsis_angolensis_CBS_145057_
tcattgctggaataaacgccctcacgggtgctacccagaaaccctttgtgaattcttctc-attgttgcctcggcatggactggcttcgtaggaagtcccttttgcatcgaaaggagcaggtcggccggtggccctataaactc-ttgtttttactatgtatcttctgagtaaacaactataaatgaatcaaaacttttaacaacggatctcttggttctggcatcgatgaagaacgcagcgaaatgcgataagtaatgtgaattgcagaattcagtgaatcatcgaatctttgaacgcacattgcgcccgctggtattccagcgggcatgcctgttcgagcgtcatttcaaccctcaaaacttctgttttggtgttggaggaatacttgtaaaagagtaccctctaaaatgtagtggcgggctcgctagaattttgagcgtagtaatttatacctcgtttataaagactagccgtgtcccttgccgtaaaacccccactttctga????????????????????????????????????????????????????????????????????????????????????????????????????????????????????????????????????????????????????????????????????????????????????????????????????????????????????????????????????????????????????????????????????????????????????????????????????????????????????????????????????????????????????????????????????????????????????????????????????????????????????????????????????????????????????????????????????????????????????????????????????????????????????????????????????????????????????????????????????????????????????????????????????????????????????????????????????????????????????????????????????????????????????????????????????????????????????????????????????????????????????????????????????????????????????????????????????????????????????????????????????????????????????????????????????????????????????????????????????????????????????????????????????????????????????????????????????????????????????????????????????????????????????????????????????????????????????????????????????????????????????????????????????????????????????????????????????????????????????????????????????????????????????????????????????????????????????????????????????????????????????????????????????????????????????????????????????????????????????????????????????????????????????????????????????????????????????????????????????????????????????????????????????????????????????????????????????????????????????????????????????????????????????????????????????????????????????????????????????????????????????????????????????????????????????????????????????????????????????????????????????????????????????????????????????????????????????????????????????????????????????????????????????????????????????????????????????????????????????????????????????????????????????????????????????????????????????????????????????
>Gnomoniopsis_annonae_CGMCC_3_28195_
tcattgctggaatacacgcttgcaagagcgctacccagaaaccctttgtgaatttttctcaaatgttgcctcggcagtgactggctctctatagagtccctcttttcagaagaggagcaggtcggccggtggccctataaactctttgtttttacactgtattttctgagttttaaaaaataaatgaatcaaaacttttaacaacggatctcttggttctggcatcgatgaagaacgcagcgaaatgcgataagtaatgtgaattgcagaattcagtgaatcatcgaatctttgaacgcacattgcgcccgctggtattccagcgggcatgcctgttcgagcgtcatttcaaccctcaaaacttctgttttggtgttggaggactacctgtaaaagggtagcctctgaaatttagtggcgggctcgctagaattttgagcgtagtaatttatacctcgtttatgaagactagtgatgtcctttgccgtaaaacccccactttctgacatcgagaaagtcgagaaggagggtaagtcaaaatctcctcatcaccctgatttgcgtccccatcgattctgcatcac-caatacctccaagtgctgctgctgcgaccggaaggtcgtagccgttgccctggcgaggggcgaagtggctcgtcattttttcgcctgttgcacatttttcgttttcggtggtgcggggtttgt--ccctcttatctgggagatagccaaacgtgacccaccctgggtcactcaatggtcatctcggccatcctccaccacgcttaacagcccttacccacatttccatcttctttcttgtatacaattatgatctcgatgctgactcgattatcatcacagctgctgagctcggaaagggttccttcaagtacgcctgggttcttgacaagctgaaggctgagcgtgagcgtggaatcaccatcgacattgctctctggaagttcgagactcctaagtactatgtcaccgtcattggtaagttctcaaatcaactgcaacatc---ttgtcgaccgtgttgcgcaggtcgcgcagcgtcgctgcctgatcctgtgcaacacccggctcgacaactggtccattccgcaattatttgctgacgatctcg-tcctacagacgctcccggtcaccgtgatttcatcaagaacatgatca------------------------------------------------------------------------------------------------------------------------------------------------------------------------------------------------------------------------------------------------------------------------------------------------------------------------------------------------------------------------------------------------------------------------------------------------------------------------------------------------------------------------------------------------------------------------------------------------------------------------------------------------------------------------------------------gctgctttctggtgcgtactcgagctccacgaccgtattcctcgacgcgaaatacacatctagacggtgtcgcggctacggaaatagaaggctgacctcgacttcaggcaaaccatctctggcgagcacggcctcgacagcaatggcgtgtacgttcaattctatgccgcat-tattacgcgattcgggtctcgttactgaccttcgaacagttacaatggtacctcggagctccagctcgagcgtatgaacgtctacttcaacgaggtatgtctgccaatacatcggacggcttcttttgtaatacagctcgaaatgctgggatgaactctgacgcgtcttcctgtaggcctccggcaacaaatacgttccccgtgccgtcctcgtcgatctcgagccaggtactatggacgccgtccgcgccggtccttttggccagcttttccgccccgacaacttcgtcttcggtcagtccggtgccggaaac
>Gnomoniopsis_annonae_SAUCC_6333
tcattgctggaatacacgcttgcaagagcgctacccagaaaccctttgtgaatttttctcaaatgttgcctcggcagtgactggctctctatagagtccctcttttcagaagaggagcaggtcggccggtggccctataaactctttgtttttacactgtattttctgagttttaaaaaataaatgaatcaaaacttttaacaacggatctcttggttctggcatcgatgaagaacgcagcgaaatgcgataagtaatgtgaattgcagaattcagtgaatcatcgaatctttgaacgcacattgcgcccgctggtattccagcgggcatgcctgttcgagcgtcatttcaaccctcaaaacttctgttttggtgttggaggactacctgtaaaagggtagcctctgaaatttagtggcgggctcgctagaattttgagcgtagtaatttatacctcgtttatgaagactagtgatgtcctttgccgtaaaacccccactttctgacatcgagaaagtcgagaaggagggtaagtcaaaatctcctcatcaccctgatttgcgtccccatcgattctgcatcac-caatacctccaagtgctgctgctgcgaccggaaggtcgtagccgttgccctggcgaggggcgaagtggctcgtcattttttcgcctgttgcacatttttcgttttcggtggtgcggggtttgt--ccctcttatctgggagatagccaaacgtgacccaccctgggtcactcaatggtcatctcggccatcctccaccacgcttaacagcccttacccacatttccatcttctttcttgtatacaattatgatctcgatgctgactcgattatcatcacagctgctgagctcggaaagggttccttcaagtacgcctgggttcttgacaagctgaaggctgagcgtgagcgtggaatcaccatcgacattgctctctggaagttcgagactcctaagtactatgtcaccgtcattggtaagttctcaaatcaactgcaacatc---ttgtcgaccgtgttgcgcaggtcgcgcagcgtcgctgcctgatcctgtgcaacacccggctcgacaactggtccattccgcaattatttgctgacgatctcg-tcctacagacgctcccggtcaccgtgatttcatcaagaacatgatcatgggtacctcc-------------------------------------------------------------------------------------------------------------------------------------------------------------------------------------------------------------------------------------------------------------------------------------------------------------------------------------------------------------------------------------------------------------------------------------------------------------------------------------------------------------------------------------------------------------------------------------------------------------------------------------------------------------------------------gctgctttctggtgcgtactcgagctccacgaccgtattcctcgacgcgaaatacacatctagacggtgtcgcggctacggaaatagaaggctgacctcgacttcaggcaaaccatctctggcgagcacggcctcgacagcaatggcgtgtacgttcaattctatgccgcat-tattacgcgattcgggtctcgttactgaccttcgaacagttacaatggtacctcggagctccagctcgagcgtatgaacgtctacttcaacgaggtatgtctgccaatacatcggacggcttcttttgtaatacagctcgaaatgctgggatgaactctgacgcgtcttcctgtaggcctccggcaacaaatacgttccccgtgccgtcctcgtcgatctcgagccaggtactatggacgccgtccgcgccggtccttttggccagcttttccgccccgacaacttcgtcttcggtcagtccggtgccggaaac
>Gnomoniopsis_annonae_CGMCC_3_28194
tcattgctggaatacacgctcgcaagagcgctacccagaaaccctttgtgaatttttctcaaatgttgcctcggcagtgactggctctctatagagtccctcttttcagaagaggagcaggtcggccggtggccctataaactctttgtttttacactgtattttctgagttttaaaaaataaatgaatcaaaacttttaacaacggatctcttggttctggcatcgatgaagaacgcagcgaaatgcgataagtaatgtgaattgcagaattcagtgaatcatcgaatctttgaacgcacattgcgcccgctggtattccagcgggcatgcctgttcgagcgtcatttcaaccctcaaaacttctgttttggtgttggaggactacctgtaaaagggtagcctctgaaatttagtggcgggctcgctagaattttgagcgtagtaatctatacctcgtttatgaagactagtgatgtcctttgccgtaaaacccccactttctgacatcgaggaagtcgagaaggagggtaagtcaaaatctcctcatcaccctgatttgcgtccccatcgattctgcatcac-caatacctccaagtgctgctgctgcgaccggaaggtcgtagccgttgccctggcgaggggcgaagtggctcgtcattttttcgcctgttgcacatttttcgttttcggtggtgcggggtttgt--ccctcttatctgggagatagccaaacgtgacccaccctgggtcactcaatggtcatctcggccatcctccaccacgcttaacagcccttacccacatttccatcttctttcttgtatacaattatgatctcgatgctgactcgattatcatcacagctgctgagctcggaaagggttccttcaagtacgcctgggttcttgacaagctgaaggctgagcgtgagcgtggaatcaccatcgacattgctctctggaagttcgagactcctaagtactatgtcaccgtcattggtaagttctcaaatcaactgcaacatc---ttgtcgaccgtgttgcgcaggtcgcgcagcgtcgctgcctgatcctgtgcaacacccggctcgacaactggtccattccgcaattatttgctgacgatctcg-tcctacagacgctcccggtcaccgtgatttcatcaagaacatgatgcgg----------------------------------------------------------------------------------------------------------------------------------------------------------------------------------------------------------------------------------------------------------------------------------------------------------------------------------------------------------------------------------------------------------------------------------------------------------------------------------------------------------------------------------------------------------------------------------------------------------------------------------------------------------------------------------------------ttctggtgcgtactcgagctccacgaccgtattcctcgacgcgaaatacacatctagacggtgtcgcggctacggaaatagaaggctgacctcgacttcaggcaaaccatctctggcgagcacggcctcgacagcaatggcgtgtacgttcaattctatgccgcat-tattacgcgattcgggtctcgttactgaccttcgaacagttacaatggtacctcggagctccagctcgagcgtatgaacgtctacttcaacgaggtatgtctgccaatacatcggacggcttcttttgtaatacagctcgaaatgctgggatgaactctgacgcgtcttcctgtaggcctccggcaacaaatacgttccccgtgccgtcctcgtcgatctcgagccaggtactatggacgccgtccgcgccggtccttttggccagcttttccgccccgacaacttcgtcttcggtcagtccggtgccggaaac
>Gnomoniopsis_annonae_SAUCC_6423
tcattgctggaatacacgctcgcaagagcgctacccagaaaccctttgtgaatttttctcaaatgttgcctcggcagtgactggctctctatagagtccctcttttcagaagaggagcaggtcggccggtggccctataaactctttgtttttacactgtattttctgagttttaaaaaataaatgaatcaaaacttttaacaacggatctcttggttctggcatcgatgaagaacgcagcgaaatgcgataagtaatgtgaattgcagaattcagtgaatcatcgaatctttgaacgcacattgcgcccgctggtattccagcgggcatgcctgttcgagcgtcatttcaaccctcaaaacttctgttttggtgttggaggactacctgtaaaagggtagcctctgaaatttagtggcgggctcgctagaattttgagcgtagtaatctatacctcgtttatgaagactagtgatgtcctttgccgtaaaacccccactttctgacatcgaggaagtcgagaaggagggtaagtcaaaatctcctcatcaccctgatttgcgtccccatcgattctgcatcac-caatacctccaagtgctgctgctgcgaccggaaggtcgtagccgttgccctggcgaggggcgaagtggctcgtcattttttcgcctgttgcacatttttcgttttcggtggtgcggggtttgt--ccctcttatctgggagatagccaaacgtgacccaccctgggtcactcaatggtcatctcggccatcctccaccacgcttaacagcccttacccacatttccatcttctttcttgtatacaattatgatctcgatgctgactcgattatcatcacagctgctgagctcggaaagggttccttcaagtacgcctgggttcttgacaagctgaaggctgagcgtgagcgtggaatcaccatcgacattgctctctggaagttcgagactcctaagtactatgtcaccgtcattggtaagttctcaaatcaactgcaacatc---ttgtcgaccgtgttgcgcaggtcgcgcagcgtcgctgcctgatcctgtgcaacacccggctcgacaactggtccattccgcaattatttgctgacgatctcg-tcctacagacgctcccggtcaccgtgatttcatcaagaacatgatgcgg----------------------------------------------------------------------------------------------------------------------------------------------------------------------------------------------------------------------------------------------------------------------------------------------------------------------------------------------------------------------------------------------------------------------------------------------------------------------------------------------------------------------------------------------------------------------------------------------------------------------------------------------------------------------------------------------ttctggtgcgtactcgagctccacgaccgtattcctcgacgcgaaatacacatctagacggtgtcgcggctacggaaatagaaggctgacctcgacttcaggcaaaccatctctggcgagcacggcctcgacagcaatggcgtgtacgttcaattctatgccgcat-tattacgcgattcgggtctcgttactgaccttcgaacagttacaatggtacctcggagctccagctcgagcgtatgaacgtctacttcaacgaggtatgtctgccaatacatcggacggcttcttttgtaatacagctcgaaatgctgggatgaactctgacgcgtcttcctgtaggcctccggcaacaaatacgttccccgtgccgtcctcgtcgatctcgagccaggtactatggacgccgtccgcgccggtccttttggccagcttttccgccccgacaacttcgtcttcggtcagtccggtgccggaaac
>Sirococcus_castaneae_CBS_142041
tcattgctggaacaaacgccctcacgggtgctacccagaaaccctttgtgaacttataccaattgttgcctcggcagtgactggcttctt-aggaggtcccttccttcgggaaggagcaggtcggccggtggccctataaactc-ttgtttttacactgtatcttctgagtaaacaactataaatgaatcaaaacttttaacaacggatctcttggttctggcatcgatgaagaacgcagcgaaatgcgataagtaatgtgaattgcagaattcagtgaatcatcgaatctttgaacgcacattgcgcccgctggtattccagcgggcatgcctgttcgagcgtcatttcaaccctcaaaacctcggttttggtgttggaggaatacctgtaaaagggtaccctctgaaatttagtggcgggctcgctagaattttgagcgtagtaa-ttatacctcgtttttaaagactagcggtt-ctcttgccgtaaaacccccactttctga--------------------agggtaagtcatcatatccccatcaatccgatacactatattgtcgaagccacatcac-aaatgt-cccgagcgggca-gtcgcgattgcgagattgtggccgttggctt-----tgggcggactggctc----ttttttggcccaccgcacacttttcgctttcggtggtgcggggtttgtcc--ctcttatctgggagatagacaaacgtgacccaccatg------------------tcacccaatcgccacccgtctcaaca-cccctgctca-----ccatt--cacctgcccatatcacaaccaccatgatgctaactcgatcgtcattatagctgctgagctcggaaagggttctttcaagtatgcctgggttctggacaagctgaaggccgagcgtgagcgtggcatcaccatcgacattgctctctggaagttcgagactcccaagtactatgtcaccgtcattggtatgttcaca--------acctcttcctgcaactcgt---------------------tgccgcgaccccccc---------------------------------------------gctaacagcttccgcc-cacagacgctcccggtcaccgtgatttcatcaagaacatgatcactggtacctcccaggccgactgcgctgttctcatcatcgcctccggcactggtgagttcgaggctggtatctccaaggatggccagactcgtgagcacgctctgctcgcttacaccctcggtgtcaagcagctcatcgttgcttgcaacaagatggacactgccgagtggaagcaggcccgtttcgaggagatccagaaggagacctccaccttcatcaagaaggtcggctacaaccccaagaccgttgccttcgttcccatctccggcttcaacggtgacaacatgattgagggcgagacccttgaccctcgtgccaaggcctggtacaagggctggaagaagctcggctctgacggaaaggaggtctctggaaagaccctcc------cgttgtgctcgtcgtcttcccatctcct--gcccctga-aagccggaccccactatcgcgatcggcctcactttgggcccttggtcgtccgatctcacctc-caaaaacgcgtctagatagctaacatgatgggtttctcgcgtataggttcacctccaaaccggccaatgcgtacgtgccacacccccccggttcacgccaacattgttgtcacttc--gctatctgtgtctggacatgacgaactgacacgttttgcagggtaaccaaattggtgctgctttctggtgcgtacctgagctcaacaaccacattgctcgacgcgataggcccatcttgacggtgtcgtggttttccata-------ctgacctcgactgcaggcaaaccatctctggcgagcacggccttgatagcaatggcgtgtatg--tatctccttgccgcgaataccacgcgacttgg--ctcgaaactgaccatcgcacagctacaacggcacctccgagctccagctcgagcgtatgaacgtctacttcaacgaggtatgtttaccaatgcacgggccgtt-tcttccgcgacactgttcgtgtgtttgagcctcatc-tgacgcgcttcccttcaggcctccggtaacaagtacgttccccgtgccgtcctcgtcgatctcgagcccggtaccatggacgccgttcgcgccggccccttcggtcagctgttccgccccgacaacttcgtcttcggccagtccggtgccggaaac
>Gnomoniopsis_castanopsidis_CFCC_54437_
--attgctggaataaacgccctcacgggtgctacccagaaaccctttgtgaatttttctcaaatgttgcctcggcatggactggcctttttacaaggtcccttttctagaagaggagcaggtcggccggtggccctataaactcttgttttttacaatgtatcttctgagttttaaaaaataaatgaatcaaaacttttaacaacggatctcttggttctggcatcgatgaagaacgcagcgaaatgcgataagtaatgtgaattgcagaattcagtgaatcatcgaatctttgaacgcacattgcgcccgctggtattccagcgggcatgcctgttcgagcgtcatttcaaccctcaaaacttctgttttggtgttggaggaatacctgtaaaagggtaccctctgaaatttagtggcgggctcgctagaattttgagcgtagtaatttttacctcgtttatagagactagtgatgttctttgccgtaaaaccccc---------------------------------------------------------------------------------catcacaaaatacctcaaagtgctgctgctgcaaccgtaaggtcgtggccgtttgcctttgg-ggggcaaagtggctcgtc-ttttttcgcccactgcacatttttcgttttcggtggtgcggggtttgt--ccctcttatctgggagatagacaaacgtgacccactcttggtcactcaatggtcctctcggccatcctccatccacctcaacagcccatacccacatcctcaccttcctacttgcatacaatgaccatcttgatgctaactcgattctcatcacagctgctgagctcggaaagggttctttcaagtac-------------------------------------------------------------------------------------------------------------------------------------------------------------------------------------------------------------------------------------------------------------------------------------------------------------------------------------------------------------------------------------------------------------------------------------------------------------------------------------------------------------------------------------------------------------------------------------------------------------------------------------------------------------------------------------------?????????????????????????????????????????????????????????????????????????????????????????????????????????????????????????????????????????????????????????????????????????????????????????????????????????????????????????????????????????????????????????????????????????????????????????????????????????????????????????????????????????????????????????????????????????????????????????????????????????????????????????????????????????????????????????????????????????????????????????????????????????????????????????????????????????????????????????????????????????????????????????????????????????????????????????????????????????????????????????????????????????????????????????????????????????????????????????????????????????????????????????????????????????????????????????????????
>Gnomoniopsis_castanopsidis_CFCC_55878
--attgctggaataaacgccctcacgggtgctacccagaaaccctttgtgaatttttctcaaatgttgcctcggcatggactggcctttttacaaggtcccttttctagaagaggagcaggtcggccggtggccctataaactcttgttttttacaatgtatcttctgagttttaaaaaataaatgaatcaaaacttttaacaacggatctcttggttctggcatcgatgaagaacgcagcgaaatgcgataagtaatgtgaattgcagaattcagtgaatcatcgaatctttgaacgcacattgcgcccgctggtattccagcgggcatgcctgttcgagcgtcatttcaaccctcaaaacttctgttttggtgttggaggaatacctgtaaaagggtaccctctgaaatttagtggcgggctcgctagaattttgagcgtagtaatttttacctcgtttatagagactagtgatgttctttgccgtaaaaccccc---------------------------------------------------------------------------------catcacaaaatacctcaaagtgctgctgctgcaaccgtaaggtcgtggccgtttgcctttgg-ggggcaaagtggctcgtc-ttttttcgcccactgcacatttttcgttttcggtggtgcggggtttgt--ccctcttatctgggagatagacaaacgtgacccactcttggtcactcaatggtcctctcggccatcctccatccacctcaacagcccatacccacatcctcaccttcctacttgcatacaatgaccatcttgatgctaactcgattctcatcacagctgctgagctcggaaagggttctttcaagtac-------------------------------------------------------------------------------------------------------------------------------------------------------------------------------------------------------------------------------------------------------------------------------------------------------------------------------------------------------------------------------------------------------------------------------------------------------------------------------------------------------------------------------------------------------------------------------------------------------------------------------------------------------------------------------------------?????????????????????????????????????????????????????????????????????????????????????????????????????????????????????????????????????????????????????????????????????????????????????????????????????????????????????????????????????????????????????????????????????????????????????????????????????????????????????????????????????????????????????????????????????????????????????????????????????????????????????????????????????????????????????????????????????????????????????????????????????????????????????????????????????????????????????????????????????????????????????????????????????????????????????????????????????????????????????????????????????????????????????????????????????????????????????????????????????????????????????????????????????????????????????????????????
>Gnomoniopsis_chamaemori_CBS_804_79
tcattgctggaacaaacgccctcacgggtgctacccagaaaccctttgtgaattattctctattgttgcctcggcgcagactggcttcgtacgaagtcccttgttg-cagcaaggagcaggtcggccggtggccctataaactctttgttttt--cttgtttcctctgagtaaataactataaatgaatcaaaacttttaacaacggatctcttggttctggcatcgatgaagaacgcagcgaaatgcgataagtaatgtgaattgcagaattcagtgaatcatcgaatctttgaacgcacattgcgcccgctggtattccagcgggcatgcctgttcgagcgtcatttcaaccctcaaaacctcggttttggtgttggaggactacgctaaaacgcgtagcctctgaaattcagtggcgggctcgctagaattttgagcgtagtaatctatacctcgtttgtaaagactagtgatgcttcttgccgtaaaaccccc-----------------------------------------------------------------------------------tcac-aaatac-tatggagcctca-gcttcgaccgcaattttgcggttgtctgcttggggttggctgagtgggctcgtc-ttttttcgccctgtgcacaattttcgttttcggtggtgcggggtttgtcg--ctcttatctgggagatagtcaaacgtgacccacccctcttcactcaggggccatctccgccaacctccacccaccatgacagcccatgcctatgctctactg--cccttggccaatgaactttgataccgatgctaactcgattgtcaccacagctgctgagcttggaaagggttctttcaagtatgcctgggttctggacaagctgaaggctgagcgtgagcgtggaatcaccatcgacattgctctctggaagtttgagactcccaagtactacgtcaccgtcattggtaagttagc---------------ccccttcattggccatgtcgtgcaggttcgacagtactgctgcatgaccgcgcgcgatgctggctttggcaatcaatcgatttcac-aatatccgctgacgccttgattc-tcaagacgctcccggtcaccgtgatttcatcaagaacatgatcactggtacctcccaggccgactgcgctgttctcatcattgcctccggtactggtgagttcgaggctggtatctccaaggatggccagactcgtgagcacgctctgctcgcctacaccctcggtgtcaagcagctcattgttgcttgcaacaagatggacactgccgagtggaagcaggcccgtttcgaggagatccagaaggagacctccaccttcatcaagaaggtcggctacaaccccaagaccgttgcctttgtccccatctctggcttcaacggtga-aacatgatcgagggcgagactctcgacccccgcgccaaggcctggtacaagggctggaagaagctgggttccgacggcaaggaggtctctggaaagaccctcctgctggtgctgtgctcgcctttttcgcatcttctgtgcccctgagggcctggaccccactatcgcgaccggcctcactttggggcctcgatcctccgatattcacccccagagacgcgggcagatggctaatatgatggtttcttcgcatacaggttcacctccagaccggccaatgtgtacgtagccttaccccgccgtcgtcaacaatacctatgtcgctcttcgctgggtagacctcgacatgactgactgacacgtttcgcagggtaaccaaattggtgctgccttctggtgcgtacccgagtcccacgaacatgtttttcaacgcgacaaggacatctcgaacgtgttgtggcttcgatga-------ctgacctcgtttgcaggcaaaccatctctggcgagcacggcctcgacagcaatggcgtgtatgtaactcccccggcggcgaatatcacgcgattcaag-cccagaactgaccgccatgtagctacaatggcacctctgagctccagctcgagcgcatgaatgtctacttcaacgaggtatgtctactaaaaccggtggtg-tcctcatggcaagcctgctcggtttactgtggcggaaactgacgcgttctcctcaaggcctccggcaacaagtacgttccccgtgccgtcctcgtcgatctcgagcctggtaccatggacgccgtccgtgccggccccttcggtcagctt---------------------------------------------
>Gnomoniopsis_chinensis_CFCC_52286_
tcattgctggaacaaacgccctcacgggtgctacccagaaaccctttgtgaattttctat-actgttgcctcggcatggactggcttcgtcacgaagtcccttttttagagaaggagcaggtcggccggtggccctataaactc-ttgtttttactatgtatcttctgagtaaacaactataaatgaatcaaaacttttaacaacggatctcttggttctggcatcgatgaagaacgcagcgaaatgcgataagtaatgtgaattgcagaattcagtgaatcatcgaatctttgaacgcacattgcgcccgctggtattccagcgggcatgcctgttcgagcgtcatttcaaccctcaaaacctcggttttggtgttggaggaatacttgtaaaagagtaccctctgaaatttagtggcgggctcgctagaattttgagcgtagtaatttatacctcgtttataaagactagcggttgctcttgccgtaaaaccccc------------------------------------------------------------------------------------ttc-gaactt-cctgagtcttcc-gctgcgatcgcgaggtggcagctataggcttgggg--ggcgggcttggctcg--tttttttcgcctactgcacatttttcgttttccgtggtgcggggtttgtcg--ctcttatcagggagatagacaaacgtgacccactccacgtcactccacggccatcttggtcatcgtccacacacctcaatagtccatgcctacaatttcatt--gccctaaacaattaatcatgaccttgacgctgactcgatactcattctagctgctgagctcggaaagggttctttcaagtacgcctgggttctggacaaactgaaggctgagcgtgagcgtggaatcaccatcgatattgctctctggaagttcgagactcccaagtactatgtcaccgttattggtaagtcctaacaacaat-aacattctcgtctgcgggccatgtcgtgtaggtgcggtagcattgctacccgact--gcacgacattggtcgca-caattctgcaattccgc-gacatatgctaacaatcatctcc-cacagacgctcccggtcaccgtgatttcatcaagaacatgatcactggtacctcccaggccgactgcgctattctcatcattgcctccggtactggtgagttcgaggctggtatctccaaggatggccagactcgtgagcacgctctgctcgcctacaccctcggtgtcaagcagctcattgttgcttgcaacaagatggacactgccgagtggaagcaggcccgtttcgaggagatccagaaggagacctccaccttcatcaagaaggtcggctacaaccccaagaccgttgccttcgtccccatctccggcttcaacggtgacaacatgatcgagggtgagtctctcgacccccgtgccaaggcctggtacaagggctggaagaagctcggttccgacggcaaggaggtctctggaaagaccctcc---------------------------------------------------------------------------------------------------------------------------------------------------------------------------------------------------------------------------------------------------------------------------------caaattggtgctgctttctggtgcgtactcgagcttcacaatcacattcctcgacgcgaactgcccacctcgaccgtgtcgcagctttgacca-------ctgactccgattgcaggcaaaccatctctggcgagcacggcctcgacagcaatggcgtgtacgtatacctctacgccgcacgcactacgcgattttgg-ctcagaactgatcatcatgcagctacaatggtacctccgagctccagctcgagcgtatgaacgtctacttcaacgaggtaagtcttccaacaccgggg----cgattcttgcggcgctgcccgctgtacaagcatggaatctgacgcgttttactccaggcttccggcaacaagtacgttccccgcgccgttctcgtcgatctggagcccggtaccatggacgccgtccgcgctggtcccttcggtcagctg---------------------------------------------
>Gnomoniopsis_chinensis_CFCC_52287
tcattgctggaataaacgccctcacgggtgctacccagaaaccctttgtgaattttctat-actgttgcctcggcatggactggcttcgtcacgaagtcccttttttagagaaggagcaggtcggccggtggccctataaactc-ttgtttttactatgtatcttctgagtaaacaactataaatgaatcaaaacttttaacaacggatctcttggttctggcatcgatgaagaacgcagcgaaatgcgataagtaatgtgaattgcagaattcagtgaatcatcgaatctttgaacgcacattgcgcccgctggtattccagcgggcatgcctgttcgagcgtcatttcaaccctcaaaacctcggttttggtgttggaggaatacttgtaaaagagtaccctctgaaatttagtggcgggctcgctagaattttgagcgtagtaatttatacctcgtttataaagactagcggttgctcttgccgtaaaaccccc------------------------------------------------------------------------------------ttc-gaactt-cctgagtcttcc-gctgcgatcgcgaggtggcagctataggcttgggg--ggcgggcttggctcg--tttttttcgcctactgcacatttttcgttttccgtggtgcggggtttgtcg--ctcttatcagggagatagacaaacgtgacccactccacgtcactccacggccatcttggtcatcgtccacacacctcaatagtccatgcctacaatttcatt--gccctaaacaattaatcatgaccttgacgctgactcgatactcattctagctgctgagctcggaaagggttctttcaagtacgcctgggttctggacaaactgaaggctgagcgtgagcgtggaatcaccatcgatattgctctctggaagttcgagactcccaagtactatgtcaccgttattggtaagtcctaacaacaat-aacattctcgtctgcgggccatgtcgtgtaggtgcggtagcattgctacccgact--gcacgacattggtcgca-caattctgcaattccgc-gacatatgctaacaatcatctcc-cacagacgctcccggtcaccgtgatttcatcaagaacatgatcactggtacctcccaggccgactgcgctattctcatcattgcctccggtactggtgagttcgaggctggtatctccaaggatggccagactcgtgagcacgctctgctcgcctacaccctcggtgtcaagcagctcattgttgcttgcaacaagatggacactgccgagtggaagcaggcccgtttcgaggagatccagaaggagacctccaccttcatcaagaaggtcggctacaaccccaagaccgttgccttcgtccccatctccggcttcaacggtgacaacatgatcgagggtgagtctctcgacccccgtgccaaggcctggtacaagggctggaagaagctcggttccgacggcaaggaggtctctggaaagaccctcc---------------------------------------------------------------------------------------------------------------------------------------------------------------------------------------------------------------------------------------------------------------------------------caaatcggtgctgctttctggtgcgtactcgagcttcacaatcacattcctcgacgcgaactgcccacctcgaccgtgtcgcagctttgacca-------ctgactccgattgcaggcaaaccatctctggcgagcacggcctcgacagcaatggcgtgtacgtatacctctacgccgcacgcactacgcgattttgg-ctcagaactgatcatcatgcagctacaatggtacctccgagctccagctcgagcgtatgaacgtctacttcaacgaggtaagtcttccaacaccgggg----cgattcttgcggcgctgcccgctgtacaagcatggaatctgacgcgttttactccaggcttccggcaacaagtacgttccccgcgccgttctcgtcgatctggagcccggtaccatggacgccgtccgcgctggtcccttcggtcagctg---------------------------------------------
>Gnomoniopsis_chinensis_CFCC_52288
tcattgctggaacaaacgccctcacgggtgctacccagaaaccctttgtgaattttctat-actgttgcctcggcatggactggcttcgtcacgaagtcccttttttagagaaggagcaggtcggccggtggccctataaactc-ttgtttttactatgtatcttctgagtaaacaactataaatgaatcaaaacttttaacaacggatctcttggttctggcatcgatgaagaacgcagcgaaatgcgataagtaatgtgaattgcagaattcagtgaatcatcgaatctttgaacgcacattgcgcccgctggtattccagcgggcatgcctgttcgagcgtcatttcaaccctcaaaacctcggttttggtgttggaggaatacttgtaaaagagtaccctctgaaattcagtggcgggctcgctagaattttgagcgtagtaatttatacctcgtttataaagactagcggttgctcttgccgtaaaaccccc------------------------------------------------------------------------------------ttc-gaactt-cctgagtcttcc-gctgcgatcgcgaggtggcagctataggcttgggg--ggcgggcttggctcg--tttttttcgcctactgcacatttttcgttttccgtggtgcggggtttgtcg--ctcttatcagggagatagacaaacgtgacccactccacgtcactccacggccatcttggtcatcgtccacacacctcaatagtccatgcctacaatttcatt--gccctaaacaattaatcatgaccttgacgctgactcgatactcattctagctgctgagctcggaaagggttctttcaagtacgcctgggttctggacaaactgaaggctgagcgtgagcgtggaatcaccatcgatattgctctctggaagttcgagactcccaagtactatgtcaccgttattggtaagtcctaacaacaat-aacattctcgtctgcgggccatgtcgtgtaggtgcggtagcattgctacccgact--gcacgacattggtcgca-caattctgcaattccgc-gacatatgctaacaatcatctcc-cacagacgctcccggtcaccgtgatttcatcaagaacatgatcactggtacctcccaggccgactgcgctattctcatcattgcctccggtactggtgagttcgaggctggtatctccaaggatggccagactcgtgagcacgctctgctcgcctacaccctcggtgtcaagcagctcattgttgcttgcaacaagatggacactgccgagtggaagcaggcccgtttcgaggagatccagaaggagacctccaccttcatcaagaaggtcggctacaaccccaagaccgttgccttcgtccccatctccggcttcaacggtgacaacatgatcgagggtgagtctctcgacccccgtgccaaggcctggtacaagggctggaagaagctcggttccgacggcaaggaggtctctggaaagaccctcc---------------------------------------------------------------------------------------------------------------------------------------------------------------------------------------------------------------------------------------------------------------------------------caaatcggtgctgctttctggtgcgtactcgagcttcacaatcacattcctcgacgcgaactgcccacctcgaccgtgtcgcagctttgacca-------ctgactccgattgcaggcaaaccatctctggcgagcacggcctcgacagcaatggcgtgtacgtatacctctacgccgcacgcactacgcgattttgg-ctcagaactgatcatcatgcagctacaatggtacctccgagctccagctcgagcgtatgaacgtctacttcaacgaggtaagtcttccaacaccgggg----cgattcttgcggcgctgcccgctgtacaagcatggaatctgacgcgttttactccaggcttccggcaacaagtacgttccccgcgccgttctcgtcgatctggagcccggtaccatggacgccgtccgcgctggtcccttcggtcagctg---------------------------------------------
>Gnomoniopsis_chinensis_CFCC_52289
----ggctggaataaacgccctcacgggtgctacccagaaaccctttgtgaattttctat-actgttgcctcggcatggactggcttcgtcacgaagtcccttttttagagaaggagcaggtcggccggtggccctataaactc-ttgtttttactatgtatcttctgagtaaacaactataaatgaatcaaaacttttaacaacggatctcttggttctggcatcgatgaagaacgcagcgaaatgcgataagtaatgtgaattgcagaattcagtgaatcatcgaatctttgaacgcacattgcgcccgctggtattccagcgggcatgcctgttcgagcgtcatttcaaccctcaaaacctcggttttggtgttggaggaatacttgtaaaagagtaccctctgaaatttagtggcgggctcgctagaattttgagcgtagtaatttatacctcgtttataaagactagcggttgctcttgccgtaaaaccccc------------------------------------------------------------------------------------ttc-gaactt-cctgagtcttcc-gctgcgatcgcgaggtggcagctataggcttgggg--ggcgggcttggctcg--tttttttcgcctactgcacatttttcgttttccgtggtgcggggtttgtcg--ctcttatcagggagatagacaaacgtgacccactccacgtcactccacggccatcttggtcatcgtccacacacctcaatagtccatgcctacaatttcatt--gccctaaacaattaatcatgaccttgacgctgactcgatactcattctagctgctgagctcggaaagggttctttcaagtacgcctgggttctggacaaactgaaggctgagcgtgagcgtggaatcaccatcgatattgctctctggaagttcgagactcccaagtactatgtcaccgttattggtaagtcctaacaacaat-aacattctcgtctgcgggccatgtcgtgtaggtgcggtagcattgctacccgact--gcacgacattggtcgca-caattctgcaattccgc-gacatatgctaacaatcatctcc-cacagacgctcccggtcaccgtgatttcatcaagaacatgatcactggtacctcccaggccgactgcgctattctcatcattgcctccggtactggtgagttcgaggctggtatctccaaggatggccagactcgtgagcacgctctgctcgcctacaccctcggtgtcaagcagctcattgttgcttgcaacaagatggacactgccgagtggaagcaggcccgtttcgaggagatccagaaggagacctccaccttcatcaagaaggtcggctacaaccccaagaccgttgccttcgtccccatctccggcttcaacggtgacaacatgatcgagggtgagtctctcgacccccgtgccaaggcctggtacaagggctggaagaagctcggttccgacggcaaggaggtctctggaaagaccctcc---------------------------------------------------------------------------------------------------------------------------------------------------------------------------------------------------------------------------------------------------------------------------------caaatcggtgctgctttctggtgcgtactcgagcttcacaatcacattcctcgacgcgaactgcccacctcgaccgtgtcgcagctttgacca-------ctgactccgattgcaggcaaaccatctctggcgagcacggcctcgacagcaatggcgtgtacgtatacctctacgccgcacgcactacgcgattttgg-ctcagaactgatcatcatgcagctacaatggtacctccgagctccagctcgagcgtatgaacgtctacttcaacgaggtaagtcttccaacaccgggg----cgattcttgcggcgctgcccgctgtacaagcatggaatctgacgcgttttactccaggcttccggcaacaagtacgttccccgcgccgttctcgtcgatctggagcccggtaccatggacgccgtccgcgctggtcccttcggtcagctg---------------------------------------------
>Gnomoniopsis_clavulata_CBS_121255
tcattgctggaatacacgccctcacgggtgctacccagaaaccctttgtgaattatactaacctgttgcctcggcagtgactggctttctctgaaagtcccttttttgaaaaaggagcaggtcggccggtggccctataaactctttgtttttactatgtatcttctgagtaaacaactataaatgaatcaaaacttttaacaacggatctcttggttctggcatcgatgaagaacgcagcgaaatgcgataagtaatgtgaattgcagaattcagtgaatcatcgaatctttgaacgcacattgcgcccgctggtattccagcgggcatgcctgttcgagcgtcatttcaaccctcaaaacctcggttttggtgttggaggaatacttgtcaaagagtaccctctgaaatttagtggcgggctcgctagaattttgagcgtagtaatttatacctcgtttataaagactagcggtgcttcttgccgtaaaacccccactttctga-----------------------------cacaatctccccatctttccgattaccataatcatcgatgccacatcac-aaatct-tccgagcctaga-gctgtcaccgtgaggtggcggctgtttgctt--gg--ggacggagtgggttgtc-ttttttagcccaccgcacatttttcgctttcggtggtgcggggtttgtcc--ctcttatctgggagatagccaaacgtgacccaccctccgtcattcagtggccatttctaccaacctacacccaccttgacagcacatacctacacccttact--ctactcttcaattgaccatgatctcgacgctgactccaatatcattatagctgctgagctcggaaagggttctttcaagtacgcctgggttctggacaagctgaaggctgagcgtgagcgtggaatcaccatcgacattgctctctggaagttcgagacccccaagtactatgtcaccgtcattggtaagcttccaacact---------cccgcctgctggtcacgtcgtgtagccacggtggcattgccacctggcc--atgcgatgttggtagcacmagttttttcttcattt-tgggcatgttgctgacttggctcccacagacgctcccggtcaccgtgatttcatcaagaacatgatcactggtacctcccaggccgactgcgctgttctcatcattgcctccggtactggtgagttcgaggctggtatctccaaggatggccagactcgtgagcacgctctgctcgcctacaccctcggtgtcaagcagctcattgttgcttgcaacaagatggacactgccgagtggaagcaggcccgtttcgaggagatccagaaggagacctctaccttcatcaagaaggttggctacaaccccaagaccgttgcctttgtccccatctccggcttcaacggtgacaacatgatcgagggtgagtctctcgacccccgtgccaaggcctggtacaagggctggaagaagctcggttccgacggaaaggaggtctctggaaagaccctcctgctggcgttgtgctcaccttcctcgcacctcctgtgcccctgaaggcctggaccccactatcgcgaccggcctcgctttgcggcctcgatcgtcggataacataccaagagaacgcgttcagatggctaacatgatggttttttcgcgtataggttcacctccagaccggtcaatgcgtacgtaccaatccatcgacacaaacaacaacactcgtgtagctcctcgctggctgcgctacgacatgacagactgacatttttcgtagggtaaccaaattggtgctgccttctggtgcgtactcgagctccacagccagattcctcgacgcgaactgcccatctcgaccgtgtcgcgacgccgataa-------ctgaccttgattgcaggcaaactatctctggcgagcacggcctcgacagcaatggcgtgtacgtatctcttcacgccacccttaatacgcgactcaggactcaagactgatcttcgtacagctacaatggtacctcggagctccagctcgagcgtatgaacgtctacttcaacgaggtaagtctaccaacacctaggacg-ccctccttgcgacgttgcctgcttcgcattgatgagatctgacgcgttcgctcccaggcctccggcaacaagtacgttcctcgtgctgtccttgtcgatctcgagcctggtaccatggacgccgtccgcgctggcccctttggacagctgttccgccccg-----------------------------------
>Gnomoniopsis_comari_CBS_806_79
tcattgctggaacaaacgccctcacgggtgctacccagaaaccctttgtgaattcttctctattgttgcctcggcgcaggctggcttcgtacgaagtcccgtttc--agaaacggagcaggtcggccggtggccctataaactctttgttttt--cttgtatcttctgagtaaacaactataaatgaatcaaaacttttaacaacggatctcttggttctggcatcgatgaagaacgcagcgaaatgcgataagtaatgtgaattgcagaattcagtgaatcatcgaatctttgaacgcacattgcgcccgctggtattccagcgggcatgcctgttcgagcgtcatttcaaccctcaaaacctcggttttggtgttggaggactacgctaaaacgcgtagcctctgaaattcagtggcgggctcgctagaattttgagcgtagtaatttatacctcgtttgtaaagactagtgacg-ttcttgccgtaaaacccccactttctga--------------------------------------------------------------------------ccgc-aaacac-tctggcgcctca-gctgctagcgcaaggtggcggctggctgctttgga--ccctcgagtggctcgtc-ttttttcgccctgtgcacatttttcgttttcggtggtgcggggtttgtcg--ctcttatctgggagatagacaaacgtgacccacccctcgtcactcgaaggccatctaggccaacctccacccacaatgaccgcccacgcctacatgc-------tccttgtcc------caatgataccgatgctaactcgactgtcaccacagctgctgagctcggaaagggttctttcaagtatgcctgggttttggacaagctgaaggctgagcgtgagcgtggaatcaccatcgacattgctctctggaagttcgagactcccaggtactacgtcaccgtcattggtaagttagctgtcaa---ccccccccccgttgttggccatgtcgtgcaggttcggcagtattgctgtctgaccgtgcgcgatgctggctttgacaaaccctcaatttcac-ggcatttgctgatcacgaccttc-cccagacgctcccggtcaccgcgatttcatcaagaacatgatcactggtacctcccaggccgactgcgctgttctcatcattgcctcgggtactggtgagttcgaggctggtatctccaaggatggccagactcgtgagcacgctctgctcgcctacaccctcggtgtcaagcagctcattgttgcttgcaacaagatggacactgccgagtggaagcaggcccgtttcgaggagatccagaaggagacctccaccttcatcaagaaggtcggctacaaccccaagaccgttgccttcgtccctatctccggcttcaacggtgacaacatgatcgagggtgagactctcgacccccgtgccaaggcctggtacaagggctggaagaagctgggttccgacggaaaggaggtctctggaaagactctcc-----------------------------------------------ccaggaccccactatcgcgaccgacctcactttgggacctcgatcgtccggtatgcaaccctagaggcgcgtccagatggctaacatgattctttcttcgcatataggtccacctccagaccggtcaatgcgtacgtactcttaccccgccgacgtcaacaatacctgtgtcactctccgctgcgtaggcctcgacatgatagactgacaagtttcgcagggtaaccaaattggtgctgccttctggtgcgtacccgaggcccacgatcacgtttttcgacgcgacacgaacatttccaacgtgttgcggcttcgataa-------ctgaccttatctgcaggcaaaccatctctggcgagcacggcctcgacagcaatggcgtgtatgtatctcccccggccgcggataccacgcgatccaag-ccctatactgaccaccatttagctacaatggcacctctgagctccagctcgagcgcatgaatgtctacttcaacgaggtatgt-cactaacacctggggtg-gcctcggtgcaaggctgctccatctgctatgacggaaactaacgtgttctcctcaaggcttccggcaacaagtacgttccccgtgccgtcctcgtcgatctcgagcctggtaccatggacgccgtccgcgccggccccttcggtcagcttttccgccccg-----------------------------------
>Gnomoniopsis_comari_CBS_807_79
tcattgctggaacaaacgccctcacgggtgctacccagaaaccctttgtgaattcttctctattgttgcctcggcgcaggctggcttcgtacgaagtcccgtttc--agaaacggagcaggtcggccggtggccctataaactctttgttttt--cttgtatcttctgagtaaacaactataaatgaatcaaaacttttaacaacggatctcttggttctggcatcgatgaagaacgcagcgaaatgcgataagtaatgtgaattgcagaattcagtgaatcatcgaatctttgaacgcacattgcgcccgctggtattccagcgggcatgcctgttcgagcgtcatttcaaccctcaaaacctcggttttggtgttggaggactacgctaaaacgcgtagcctctgaaattcagtggcgggctcgctagaattttgagcgtagtaatttatacctcgtttgtaaagactagtgacg-ttcttgccgtaaaacccccactttctga-----------------------------cacaatctccccatcaattcgatcccctagaccatcgaaatcataccgc-aaacac-tctggcgcctca-gctgctagcgcaaggtggcggctggctgctttgga--ccctcgagtggctcgtc-ttttttcgccctgtgcacatttttcgttttcggtggtgcggggtttgtcg--ctcttatctgggagatagacaaacgtgacccacccctcgtcactcgaaggccatctaggccaacctccacccacaatgaccgcccacgcctacatgc-------tccttgtcc------caatgataccgatgctaactcgactgtcaccacagctgctgagctcggaaagggttctttcaagtatgcctgggttttggacaagctgaaggctgagcgtgagcgtggaatcaccatcgacattgctctctggaagttcgagactcccaggtactacgtcaccgtcattggtaagttagctgtcaacc-ccccccccccgttgttggccatgtcgtgcaggttcggcagtattgctgtctgaccgtgcgcgatgctggctttgacaaaccctcaatttcac-ggcatttgctgatcacgaccttc-cccagacgctcccggtcaccgcgatttcatcaagaacatgatcactggtacctcccaggccgactgcgctgttctcatcattgcctcgggtactggtgagttcgaggctggtatctccaaggatggccagactcgtgagcacgctctgctcgcctacaccctcggtgtcaagcagctcattgttgcttgcaacaagatggacactgccgagtggaagcaggcccgtttcgaggagatccagaaggagacctccaccttcatcaagaaggtcggctacaaccccaagaccgttgccttcgtccctatctccggcttcaacggtgacaacatgatcgagggtgagactctcgacccccgtgccaaggcctggtacaagggctggaagaagctgggttccgacggaaaggaggtctctggaaagactctcctgctgccgctgtgctcacctttttcgcatcttctgtgcccctgaaggccaggaccccactatcgcgaccgacctcactttgggacctcgatcgtccggtatgcaaccctagaggcgcgtccagatggctaacatgattctttcttcgcatataggtccacctccagaccggtcaatgcgtacgtactcttaccccgccgacgtcaacaatacctgtgtcactctccgctgcgtaggcctcgacatgatagactgacaagtttcgcagggtaaccaaattggtgctgccttctggtgcgtacccgaggcccacgatcacgtttttcgacgcgacacgaacatttccaacgtgttgcggcttcgataa-------ctgaccttatctgcaggcaaaccatctctggcgagcacggcctcgacagcaatggcgtgtatgtatctcccccggccgcggataccacgcgatccaag-ccctatactgaccaccatttagctacaatggcacctctgagctccagctcgagcgcatgaatgtctacttcaacgaggtatgt-cactaacacctggggtg-gcctcggtgcaaggctgctccatctgctatgacggaaactaacgtgttctcctcaaggcttccggcaacaagtacgttccccgtgccgtcctcgtcgatctcgagcctggtaccatggacgccgtccgcgccggccccttcggtcagctt---------------------------------------------
>Gnomoniopsis_comari_CBS_809_79
tcattgctggaacaaacgccctcacgggtgctacccagaaaccctttgtgaattcttctctattgttgcctcggcgcaggctggcttcgtacgaagtcccgtttc--agaaacggagcaggtcggccggtggccctataaactctttgttttt--cttgtatcttctgagtaaacaactataaatgaatcaaaacttttaacaacggatctcttggttctggcatcgatgaagaacgcagcgaaatgcgataagtaatgtgaattgcagaattcagtgaatcatcgaatctttgaacgcacattgcgcccgctggtattccagcgggcatgcctgttcgagcgtcatttcaaccctcaaaacctcggttttggtgttggaggactacgctaaaacgcgtagcctctgaaattcagtggcgggctcgctagaattttgagcgtagtaatttatacctcgtttgtaaagactagtgacg-ttcttgccgtaaaacccccactttctga-----------------------------cacaatctccccatcaattcgatcccctagaccatcgaaatcataccgc-aaacac-tctggcgcctca-gctgctagcgcaaggtggcggctggctgctttgga--ccctcgagtggctcgtc-ttttttcgccctgtgcacatttttcgttttcggtggtgcggggtttgtcg--ctcttatctgggagatagacaaacgtgacccacccctcgtcactcgaaggccatctaggccaacctccacccacaaagaccgcccacgcctacatgc-tcct--tccttgtcc------caatgataccgatgctaactcgactgtcaccacagctgctgagctcggaaagggttctttcaagtatgcctgggttttggacaagctgaaggctgagcgtgagcgtggaatcaccatcgacattgctctctggaagttcgagactcccaggtactacgtcaccgtcattggtaagttagctgtcaacc-ccccccccccgttgttggccatgtcgtgcaggttcggcagtattgctgtctgaccgtgcgcgatgctggctttgacaaaccctcaatttcac-ggcatttgctgatcacgaccttc-cccagacgctcccggtcaccgcgatttcatcaagaacatgatcactggtacctcccaggccgactgcgctgttctcatcattgcctccggtactggtgagttcgaggctggtatctccaaggatggccagactcgtgagcacgctctgctcgcctacaccctcggtgtcaagcagctcattgttgcttgcaacaagatggacactgccgagtggaagcaggcccgtttcgaggagatccagaaggagacctccaccttcatcaagaaggtcggctacaaccccaagaccgttgccttcgtccctatctccggcttcaacggtgacaacatgatcgagggtgagactctcgacccccgtgccaaggcctggtacaagggctggaagaagctgggttccgacggaaaggaggtctctggaaagactctcctgctgccgctgtgctcacctttttcgcatcttctgtgcccctgaaggccaggtccccactatcgcgaccgacctcactttgggacctcgatcgtccggtatgcaaccctagaggcgcgtccagatggctaacatgattctttcttcgcatataggtccacctccagaccggtcaatgcgtacgtactcttaccccgccgacgtcaacaatacctgtgtcactctccgctgcgtaggcctcgacatgatagactgacaagtttcgcagggtaaccaaattggtgctgccttctggtgcgtacccgaggcccacgatcacgtttttcgacgcgacacgaacatttccaacgtgttgcggcttcgataa-------ctgaccttatctgcaggcaaaccatctctggcgagcacggcctcgacagcaatggcgtgtatgtatctcccccggccgcggataccacgcgatccaag-ccctatactgaccaccatttagctacaatggcacctctgagctccagctcgagcgcatgaatgtctacttcaacgaggtatgt-cactaacacctggggtg-gcctcggtgcaaggctgctccatctgctatgacggaaactaacgtgttctcctcaaggcttccggcaacaagtacgttccccgtgccgtcctcgtcgatctcgagcctggtaccatggacgccgtccgcgccggccccttcggtcagctt---------------------------------------------
>Sirococcus_conigenus_CBS_101225
tcattgctggaacaaacgccctcacgggcgctacccagaaaccctttgtgaacttattctaaacgttgcctcggcagtgactggcttcttttagaggccccttctttaaagaaggagcaggtcggccggtggccctacaaactc-ttgtttttacactgtatcttctgagtacacaattataaatgaatcaaaacttttaacaacggatctcttggttctggcatcgatgaagaacgcagcgaaatgcgataagtaatgtgaattgcagaattcagtgaatcatcgaatctttgaacgcacattgcgcccgctggtattccagcgggcatgcctgttcgagcgtcatttcaaccctcaaagcttcggttttggtgttggaggaatactcgaaaaagggtaccctctgaaattcagtggcgggctcgctagaattttgagcgtagtaatttatacctcgtttgtaaagactagcggtg-ctcttgccgtaaaaaccccactttctgacatcgagaagttcgagaaggagggtaagttataacctcccaatcatcccaatcccagccatcgtcgatttcgcatcaa-aaagacatgataggccgc--gctgtcgtcgcggaatgggggtgctgcctct----atgggtcgacaggctct---ttttctcacccgctgcacatttttcgctttcggtggtgcggggtttgtcgtcctcttatctaggagtccgataaacgtgacccaccacttgtctc--catggccacctcggccatcctgcacccatttcaaaacctcatgctcgcatcctcgct--gccgtgcttc-----tgttgaccaccttgctaactcaattatctttgcagctgctgagctcggtaagggttccttcaagta--------------------------------------------------------------------------------------------------------------------------------------------------------------------------------------------------------------------------------------------------------------------------------------------------------------------------------------------------------------------------------------------------------------------------------------------------------------------------------------------------------------------------------------------------------------------------------------------------------------------------------------------------------------------------------------------?????????????????????????????????????????????????????????????????????????????????????????????????????????????????????????????????????????????????????????????????????????????????????????????????????????????????????????????????????????????????????????????????????????????????????????????????????????????????????????????????????????????????????????????????????????????????????????????????????????????????????????????????????????????????????????????????????????????????????????????????????????????????????????????????????????????????????????????????????????????????????????????????????????????????????????????????????????????????????????????????????????????????????????????????????????????????????????????????????????????????????????????????????????????????????????????????
>Sirococcus_conigenus_CBS_119616
tcattgctggaacaaacgccctcacgggcgctacccagaaaccctttgtgaacttattctaaacgttgcctcggcagtgactggcttcttttggaggccccttctttaaagaaggagcaggtcggccggtggccctacaaactc-ttgtttttacactgtatcttctgagtacacaactataaatgaatcaaaacttttaacaacggatctcttggttctggcatcgatgaagaacgcagcgaaatgcgataagtaatgtgaattgcagaattcagtgaatcatcgaatctttgaacgcacattgcgcccgctggtattccagcgggcatgcctgttcgagcgtcatttcaaccctcaaagcttcggttttggtgttggaggaatactcgaaaaagggtaccctctgaaattcagtggcgggctcgctagaattttgagcgtagtaatttatacctcgtttgtaaagactagcggtg-ctcttgccgtaaaacccccactttctgacatcgagaagttcgagaaggagggtaagttataacctcccaatcatcccaatcccagccatcgtcgatttcgcatcaa-aaagacatgataggccgc--gctgtcgtcgcggaatgggggtgctgcctct----atgggtcgacaggctct---ttttctcacccactgcacatttttcgctttcggtggtgcggggtttgtcgtcctcttatctaggagtccgataaacgtgacccaccacttgtctc--catggccacctcggccatcctgcacccatttccaaacctcatgctcgcatcctcgct--gccgtgcttc-----tgttgaccaccttgctaactcaattatctttgcagctgctgagctcggtaagggttccttcaagta--------------------------------------------------------------------------------------------------------------------------------------------------------------------------------------------------------------------------------------------------------------------------------------------------------------------------------------------------------------------------------------------------------------------------------------------------------------------------------------------------------------------------------------------------------------------------------------------------------------------------------------------------------------------------------------------?????????????????????????????????????????????????????????????????????????????????????????????????????????????????????????????????????????????????????????????????????????????????????????????????????????????????????????????????????????????????????????????????????????????????????????????????????????????????????????????????????????????????????????????????????????????????????????????????????????????????????????????????????????????????????????????????????????????????????????????????????????????????????????????????????????????????????????????????????????????????????????????????????????????????????????????????????????????????????????????????????????????????????????????????????????????????????????????????????????????????????????????????????????????????????????????????
>Sirococcus_conigenus_CBS_119615_
tcattgctggaacaaacgccctcacgggcgctacccagaaaccctttgtgaacttattctaaacgttgcctcggcagtgactggcttcttttggaggccccttctttaaagaaggagcaggtcggccggtggccctacaaactc-ttgtttttacactgtatcttctgagtacacaactataaatgaatcaaaacttttaacaacggatctcttggttctggcatcgatgaagaacgcagcgaaatgcgataagtaatgtgaattgcagaattcagtgaatcatcgaatctttgaacgcacattgcgcccgctggtattccagcgggcatgcctgttcgagcgtcatttcaaccctcaaagcttcggttttggtgttggaggaatactcgaaaaagggtaccctctgaaattcagtggcgggctcgctagaattttgagcgtagtaatttatacctcgtttgtaaagactagcggtg-ctcttgccgtaaaacccccactttctgacatcgagaagttcgagaaggagggtaagttataacctcccaatcatcccaatcccagccatcgtcgatttcgcatcaa-aaagacatgataggccgc--gctgtcgtcgcggaatgggggtgctgcctct----atgggtcgacaggctct---ttttctcacccgctgcacatttttcgctttcggtggtgcggggtttgtcgtcctcttatctaggagtccgataaacgtgacccaccacttgtctc--catggccacctcggccatcctgcacccatttcaaaacctcatgctcgcatcctcgct--gccgtgcttc-----tgttgaccaccttgctaactcaattatctttgcagctgctgagctcggtaagggttccttcaagta--------------------------------------------------------------------------------------------------------------------------------------------------------------------------------------------------------------------------------------------------------------------------------------------------------------------------------------------------------------------------------------------------------------------------------------------------------------------------------------------------------------------------------------------------------------------------------------------------------------------------------------------------------------------------------------------?????????????????????????????????????????????????????????????????????????????????????????????????????????????????????????????????????????????????????????????????????????????????????????????????????????????????????????????????????????????????????????????????????????????????????????????????????????????????????????????????????????????????????????????????????????????????????????????????????????????????????????????????????????????????????????????????????????????????????????????????????????????????????????????????????????????????????????????????????????????????????????????????????????????????????????????????????????????????????????????????????????????????????????????????????????????????????????????????????????????????????????????????????????????????????????????????
>Sirococcus_conigenus_DAOM_191767
tcattgctggaacaaacgccctcacgggcgctacccagaaaccctttgtgaacttattctaaacgttgcctcggcagtgactggcttcttttggaggccccttctttaaagaaggagcaggtcggccggtggccctacaaactc-ttgtttttacactgtatcttctgagtacacaactataaatgaatcaaaacttttaacaacggatctcttggttctggcatcgatgaagaacgcagcgaaatgcgataagtaatgtgaattgcagaattcagtgaatcatcgaatctttgaacgcacattgcgcccgctggtattccagcgggcatgcctgttcgagcgtcatttcaaccctcaaagcttcggttttggtgttggaggaatactcgaaaaagggtaccctctgaaattcagtggcgggctcgctagaattttgagcgtagtaatttatacctcgtttgtaaagactagcggtg-ctcttgccgtaaaacccccactttctgacatcgagaagttcgagaaggagggtaagttataacctcccaatcatcccaatcccagccatcgtcgatttcgcatcaa-aaagacatgataggccgc--gctgtcgtcgcggaatgggggtgctgcctct----atgggtcgacaggctct---ttttctcacccactgcacatttttcgctttcggtggtgcggggtttgtcgtcctcttatctaggagtccgataaacgtgacccaccacttgtctc--catggccacctcggccatcctgcacccatttccaaacctcatgctcgcatcctcgct--gccgtgcttc-----tgttgaccaccttgctaactcaattatctttgcagctgctgagctcggaaagggttctttcaagta--------------------------------------------------------------------------------------------------------------------------------------------------------------------------------------------------------------------------------------------------------------------------------------------------------------------------------------------------------------------------------------------------------------------------------------------------------------------------------------------------------------------------------------------------------------------------------------------------------------------------------------------------------------------------------------------?????????????????????????????????????????????????????????????????????????????????????????????????????????????????????????????????????????????????????????????????????????????????????????????????????????????????????????????????????????????????????????????????????????????????????????????????????????????????????????????????????????????????????????????????????????????????????????????????????????????????????????????????????????????????????????????????????????????????????????????????????????????????????????????????????????????????????????????????????????????????????????????????????????????????????????????????????????????????????????????????????????????????????????????????????????????????????????????????????????????????????????????????????????????????????????????????
>Sirococcus_conigenus_DAOM_191768
tcattgctggaacaaacgccctcacgggcgctacccagaaaccctttgtgaacttattctaaacgttgcctcggcagtgactggcttcttttggaggccccttctttaaagaaggagcaggtcggccggtggccctacaaactc-ttgtttttacactgtatcttctgagtacacaactataaatgaatcaaaacttttaacaacggatctcttggttctggcatcgatgaagaacgcagcgaaatgcgataagtaatgtgaattgcagaattcagtgaatcatcgaatctttgaacgcacattgcgcccgctggtattccagcgggcatgcctgttcgagcgtcatttcaaccctcaaagcttcggttttggtgttggaggaatactcgaaaaagggtaccctctgaaattcagtggcgggctcgctagaattttgagcgtagtaatttatacctcgtttgtaaagactagcggtg-ctcttgccgtaaaacccccactttctgacatcgagaagttcgagaaggagggtaagttataacctcccaatcatcccaatcccagccatcgtcgatttcgcatcaa-aaagacatgataggccgc--gctgtcgtcgcggaatgggggtgctgcctct----atgggtcgacaggctct---ttttctcacccactgcacatttttcgctttcggtggtgcggggtttgtcgtcctcttatctaggagtccgataaacgtgacccaccacttgtctc--catggccacctcggccatcctgcacccatttccaaacctcatgctcgcatcctcgct--gccgtgcttc-----tgttgaccaccttgctaactcaattatctttgcagctgctgagctcggtaagggttccttcaagta--------------------------------------------------------------------------------------------------------------------------------------------------------------------------------------------------------------------------------------------------------------------------------------------------------------------------------------------------------------------------------------------------------------------------------------------------------------------------------------------------------------------------------------------------------------------------------------------------------------------------------------------------------------------------------------------?????????????????????????????????????????????????????????????????????????????????????????????????????????????????????????????????????????????????????????????????????????????????????????????????????????????????????????????????????????????????????????????????????????????????????????????????????????????????????????????????????????????????????????????????????????????????????????????????????????????????????????????????????????????????????????????????????????????????????????????????????????????????????????????????????????????????????????????????????????????????????????????????????????????????????????????????????????????????????????????????????????????????????????????????????????????????????????????????????????????????????????????????????????????????????????????????
>Sirococcus_conigenus_CBS_119602
tcattgctggaacaaacgccctcacgggcgctacccagaaaccctttgtgaacttattctaaacgttgcctcggcagtgactggcttcttttggaggccccttctttaaagaaggagcaggtcggccggtggccctacaaactc-ttgtttttacactgtatcttctgagtacacaactataaatgaatcaaaacttttaacaacggatctcttggttctggcatcgatgaagaacgcagcgaaatgcgataagtaatgtgaattgcagaattcagtgaatcatcgaatctttgaacgcacattgcgcccgctggtattccagcgggcatgcctgttcgagcgtcatttcaaccctcaaagcttcggttttggtgttggaggaatactcgaaaaagggtaccctctgaaattcagtggcgggctcgctagaattttgagcgtagtaatttatacctcgtttgtaaagactagcggtg-ctcttgccgtaaaacccccactttctgacatcgagaagttcgagaaggagggtaagttataacctcccaatcatcccaatcccagccatcgtcgatttcgcatcaa-aaagacatgataggccgc--gctgtcgtcgcggaatgggggtgctgcctct----atgggtcgacaggctct---ttttctcacccactgcacatttttcgctttcggtggtgcggggtttgtcgtcctcttatctaggagtccgataaacgtgacccaccacttgtctc--catggccacctcggccatcctgcacccatttccaaacctcatgctcgcatcctcgct--gccgtgcttc-----tgttgaccaccttgctaactcaattatctttgcagctgctgagctcggtaagggttccttcaagta--------------------------------------------------------------------------------------------------------------------------------------------------------------------------------------------------------------------------------------------------------------------------------------------------------------------------------------------------------------------------------------------------------------------------------------------------------------------------------------------------------------------------------------------------------------------------------------------------------------------------------------------------------------------------------------------?????????????????????????????????????????????????????????????????????????????????????????????????????????????????????????????????????????????????????????????????????????????????????????????????????????????????????????????????????????????????????????????????????????????????????????????????????????????????????????????????????????????????????????????????????????????????????????????????????????????????????????????????????????????????????????????????????????????????????????????????????????????????????????????????????????????????????????????????????????????????????????????????????????????????????????????????????????????????????????????????????????????????????????????????????????????????????????????????????????????????????????????????????????????????????????????????
>Sirococcus_conigenus_CBS_113_75
tcattgctggaacaaacgccctcacgggcgctacccagaaaccctttgtgaacttattctaaacgttgcctcggcagtgactggcttcttttggaggccccttctttaaagaaggagcaggtcggccggtggccctacaaactc-ttgtttttacactgtatcttctgagtacacaattataaatgaatcaaaacttttaacaacggatctcttggttctggcatcgatgaagaacgcagcgaaatgcgataagtaatgtgaattgcagaattcagtgaatcatcgaatctttgaacgcacattgcgcccgctggtattccagcgggcatgcctgttcgagcgtcatttcaaccctcaaagcttcggttttggtgttggaggaatactcgaaaaagggtaccctctgaaattcagtggcgggctcgctagaattttgagcgtagtaatttatacctcgtttgtaaagactagcggtg-ctcttgccgtaaaacccccactttctgacatcgagaagttcgagaaggagggtaagttataacctcccaatcatcccaatcccagccatcgtcgatttcgcatcaa-aaagacatgataggccgc--gctgtcgtcgcggaatgggggtgctgcctct----atgggtcgacaggctct---ttttctcacccgctgcacatttttcgctttcggtggtgcggggtttgtcgtcctcttatctaggagtccgataaacgtgacccaccacttgtctc--catggccacctcggccatcctgcacccatttcaaaacctcatgctcgcatcctcgct--gccgtgcttc-----tgttgaccaccttgctaactcaattatctttgcagctgctgagctcggaaagggttctttcaagta--------------------------------------------------------------------------------------------------------------------------------------------------------------------------------------------------------------------------------------------------------------------------------------------------------------------------------------------------------------------------------------------------------------------------------------------------------------------------------------------------------------------------------------------------------------------------------------------------------------------------------------------------------------------------------------------tatttgcgccgtcgttggttttttcgcatctcct-ggcccctga-agacctgaccccactatcgcgaccggcctcactctgggctactggtcgtccgatatcatcgcaaagaaacgcgtctagatggctaacatgatgttttccttgcgtataggttcacctccagaccggccaatgcgtacgtg-----cctccgtcatcgtcgaccacaccgctgtggcctcccactggctgc--ctggacatggcatactgacacgtttcgcagggtaaccaaatcggtgctgctttctggtgcgtgcctgagcttgatggccacacatctcgacgcgattttctcgtctcaaccgtgtcgtgacttcgatg--------ctgacctcgactgtaggcaaaccatctctggcgagcacggcctcgacagcaatggcgtgtatg--tatctccaatcca---attttacgcgtattcag-ctcgagactgaccatcgcatagctacaatggtacctccgagctccagctcgagcgtatgaatgtctacttcaacgaggtatgtcgaacgaaccttggac---ggtcctttgcgagcctgcttgtgataatttggctcgatctaacgcgctttctgtcaggcctccggaaacaagtacgttccccgtgccgtcctcgtcgatctcgagcccggtaccatggacgccgtccgtgccggccccttcggccagctgttccgtcccg-----------------------------------
>Sirococcus_conigenus_AR3965
tcattgctggaacaaacgccctcacgggcgctacccagaaaccctttgtgaacttattctaaacgttgcctcggcagtgactggcttcttttggaggccccttctttaaagaaggagcaggtcggccggtggccctacaaactc-ttgtttttacactgtatcttctgagtacacaactataaatgaatcaaaacttttaacaacggatctcttggttctggcatcgatgaagaacgcagcgaaatgcgataagtaatgtgaattgcagaattcagtgaatcatcgaatctttgaacgcacattgcgcccgctggtattccagcgggcatgcctgttcgagcgtcatttcaaccctcaaagcttcggttttggtgttggaggaatactcgaaaaagggtaccctctgaaattcagtggcgggctcgctagaattttgagcgtagtaatttatacctcgtttgtaaagactagcggtg-ctcttgccgtaaaacccccactttctgacatcgagaagttcgagaaggagggtaagttataacctcccaatcatcccaatcccagccatcgtcgatttcgcatcaa-aaagacatgataggccgc--gctgtcgtcgcggaatgggggtgctgcctct----atgggtcgacaggctct---ttttctcacccactgcacatttttcgctttcggtggtgcggggtttgtcgtcctcttatctaggagtccgataaacgtgacccaccacttgtctc--catggccacctcggccatcctgcacccatttccaaacctcatgctcgcatcctcgct--gccgtgcttc-----tgttgaccaccttgctaactcaattatctttgcagctgctgagctcggtaagggttccttcaagta--------------------------------------------------------------------------------------------------------------------------------------------------------------------------------------------------------------------------------------------------------------------------------------------------------------------------------------------------------------------------------------------------------------------------------------------------------------------------------------------------------------------------------------------------------------------------------------------------------------------------------------------------------------------------------------------?????????????????????????????????????????????????????????????????????????????????????????????????????????????????????????????????????????????????????????????????????????????????????????????????????????????????????????????????????????????????????????????????????????????????????????????????????????????????????????????????????????????????????????????????????????????????????????????????????????????????????????????????????????????????????????????????????????????????????????????????????????????????????????????????????????????????????????????????????????????????????????????????????????????????????????????????????????????????????????????????????????????????????????????????????????????????????????????????????????????????????????????????????????????????????????????????
>Gnomoniopsis_daii_CFCC_54043_
tcattgctggaatacacgctcgcaagagtgctacccagaaaccctttgtgaattattctcaaacgttgcctcggcagtgactggctttcttaggaagtccctcttc----ggaggagcaggtcggccggtggccctataaactctttgtttttacaatgtatcttctgagtaaacaaatataaatgaatcaaaacttttaacaacggatctcttggttctggcatcgatgaagaacgcagcgaaatgcgataagtaatgtgaattgcagaattcagtgaatcatcgaatctttgaacgcacattgcgcccgctggtattccagcgggcatgcctgttcgagcgtcatttcaaccctcaaaacttctgttttggtgttggaggactacctgtaaaagggtagcctctgaaatttagtggcgggctcgctagaattttgagcgtagtaatttatacctcgtttaggaagactagtgatgttctttgccgtaaaacccccactttctga---------------------------------------------------------------------------cataaaatacctcagagtgctgctgctgcgaccgcaaggtcgtggccgttgttctgttgaggggcgaagtggctcgtctttttttcgcctactgcacatttttcgctttcggtggtgcggggtttgt--ccctcttatctgggagatagacaaacgtgacccacccttggtcactcaatggtcctctcgatcatcctcca-ccacctcaacagtccttacccacgcctccgtcttctttcttgtaaacaatgatcatctcgatgctaactcgattatcatcacagctgctgagctcggtaagggtcccttcaagtaa-------------------------------------------------------------------------------------------------------------------------------------------------------------------------------------------------------------------------------------------------------------------------------------------------------------------------------------------------------------------------------------------------------------------------------------------------------------------------------------------------------------------------------------------------------------------------------------------------------------------------------------------------------------------------------------------tgctggcgcttggctcacctttttcgcat---ctctgcccctgaagccctcgaccccactatcgcgaccggcctcactttgggcctcctctcgtctgatatcattttaaaaagacgcgtttagatggctaacatga-tcttttttcgcgtataggttcaccttcagaccggtcaatgcgtacgtattggtacgacgacgacgacgacactatgc-tgctacaatgc------tgt-cctcgacacgacagactgacacgtttattagggtaaccaaattggtgctgccttctggtgcgtactcgagctccacgaccgtatacctcgacgcgaaatatacatctagacggtgtcgcggctacaaaaatagaaggctgacctcgactacaggcaaaccatctctggcgagcacggcctcgacagcaatggcgtgtacgtacatttctacgccgcgt-tactacgtggttccgggctcttgactgacttgcgaacagttacaatggtacctcagagctccagctcgagcgtatgaacgtctacttcaacgaggtatgtctaccaatatctgggacaat-tcttgtgcg--actaatcgatttgcttggatgaactctgacgcgttttccttcaggcctccggcaacaagtacgttccccgtgctgtcctcgtcgatctcgagcccggtaccatggacgccgtccgtgccggtcctttcggtcagctt---------------------------------------------
>Gnomoniopsis_daii_CMF002B
tcattgctggaatacacgctcgcaagagtgctacccagaaaccctttgtgaattattctcaaacgttgcctcggcagtgactggctttcttaggaagtccctcttc----ggaggagcaggtcggccggtggccctataaactctttgtttttacaatgtatcttctgagtaaacaaatataaatgaatcaaaacttttaacaacggatctcttggttctggcatcgatgaagaacgcagcgaaatgcgataagtaatgtgaattgcagaattcagtgaatcatcgaatctttgaacgcacattgcgcccgctggtattccagcgggcatgcctgttcgagcgtcatttcaaccctcaaaacttctgttttggtgttggaggactacctgtaaaagggtagcctctgaaatttagtggcgggctcgctagaattttgagcgtagtaatttatacctcgtttaggaagactagtgatgttctttgccgtaaaacccccactttctga---------------------------------------------------------------------------cataaaatacctcagagtgctgctgctgcgaccgcaaggtcgtggccgttgttctgttgaggggcgaagtggctcgtctttttttcgcctactgcacatttttcgctttcggtggtgcggggtttgt--ccctcttatctgggagatagacaaacgtgacccacccttggtcactcaatggtcctctcgatcatcctcca-ccacctcaacagtccttacccacgcctccgtcttctttcttgtaaacaatgatcatctcgatgctaactcgattatcatcacagctgctgagctcggtaagggttccttcaagtaa-------------------------------------------------------------------------------------------------------------------------------------------------------------------------------------------------------------------------------------------------------------------------------------------------------------------------------------------------------------------------------------------------------------------------------------------------------------------------------------------------------------------------------------------------------------------------------------------------------------------------------------------------------------------------------------------tgctggcgcttggctcacctttttcgcat---ctctgcccctgaagccctcgaccccactatcgcgaccggcctcactttgggcctcctctcgtctgatatcattttaaaaagacgcgtttagatggctaacatga-tcttttttcgcgtataggttcaccttcagaccggtcaatgcgtacgtattggtacgacgacgacgacgacactatgc-tgctacaatgc------tgt-cctcgacacgacagactgacacgtttattagggtaaccaaattggtgctgccttctggtgcgtactcgagctccacgaccgtatacctcgacgcgaaatatacatctagacggtgtcgcggctacaaaaatagaaggctgacctcgactacaggcaaaccatctctggcgagcacggcctcgacagcaatggcgtgtacgtacatttctacgccgcgt-tactacgtggttccgggctcttgactgacttgcgaacagttacaatggtacctcagagctccagctcgagcgtatgaacgtctacttcaacgaggtatgtctaccaatatctgggacaat-tcttgtgcg--actaatcgatttgcttggatgaactctgacgcgttttccttcaggcctccggcaacaagtacgttccccgtgctgtcctcgtcgatctcgagcccggtaccatggacgccgtccgtgccggtcctttcggtcagctt---------------------------------------------
>Gnomoniopsis_daii_CFCC_55517
--attgctggaatacacgctcgcaagagtgctacccagaaaccctttgtgaattattctcaaacgttgcctcggcagtgactggctttcttaggaagtccctcttc----ggaggagcaggtcggccggtggccctataaactctttgtttttacaatgtatcttctgagtaaacaaatataaatgaatcaaaacttttaacaacggatctcttggttctggcatcgatgaagaacgcagcgaaatgcgataagtaatgtgaattgcagaattcagtgaatcatcgaatctttgaacgcacattgcgcccgctggtattccagcgggcatgcctgttcgagcgtcatttcaaccctcaaaacttctgttttggtgttggaggactacctgtaaaagggtagcctctgaaatttagtggcgggctcgctagaattttgagcgtagtaatttatacctcgtttaggaagactagtgatgttctttgccgtaaaaccccc------------------------------------------------------------------------------------cataaaatacctcagagtgctgctgctgcgaccgcaaggtcgtggccgttgttctgttgaggggcgaagtggctcgtctttttttcgcctactgcacatttttcgctttcggtggtgcggggtttgt--ccctcttatctgggagatagacaaacgtgacccacccttggtcactcaatggtcctctcgatcatcctcca-ccacctcaacagtccttacccacgcctccgtcttctttcttgtaaacaatgatcatctcgatgctaactcgattatcatcacagctgctgagctcggtaagggtcccttcaagtaa----------------------------------------------------------------------------------------------------------------------------------------------------------------------------------------------------------------------------------------------------------------------------------------------------------------------------------------------------------------------------------------------------------------------------------------------------------------------------------------------------------------------------------------------------------------------------------------------------------------------------------------------------------------------------------------------------------------------------------------------------------------------------------------------------------------------------------------------------------------------------------------------------------------------------------------------------------------------------caaattggtgctgccttctggtgcgtactcgagctccacgaccgtatacctcgacgcgaaatatacatctagacggtgtcgcggctacaaaaatagaaggctgacctcgactacaggcaaaccatctctggcgagcacggcctcgacagcaatggcgtgtacgtacatttctacgccgcgt-tactacgtggttccgggctcttgactgacttgcgaacagttacaatggtacctcagagctccagctcgagcgtatgaacgtctacttcaacgaggtatgtctaccaatatctgggacaat-tcttgtgcg--actaatcgatttgcttggatgaactctgacgcgttttccttcaggcctccggcaacaagtacgttccccgtgctgtcctcgtcgatctcgagcccggtaccatggacgccgtccgtgccggtcctttcggtcagctt---------------------------------------------
>Gnomoniopsis_daii_CFCC_55294B
--attgct-ggatacacgctcgcaagagtgctacccagaaaccctttgtgaattattctcaaacgttgcctcggcagtgactggctttcttaggaagtccctcttc----ggaggagcaggtcggccggtggccctataaactctttgtttttacaatgtatcttctgagtaaacaaatataaatgaatcaaaacttttaacaacggatctcttggttctggcatcgatgaagaacgcagcgaaatgcgataagtaatgtgaattgcagaattcagtgaatcatcgaatctttgaacgcacattgcgcccgctggtattccagcgggcatgcctgttcgagcgtcatttcaaccctcaaaacttctgttttggtgttggaggactacctgtaaaagggtagcctctgaaatttagtggcgggctcgctagaattttgagcgtagtaatttatacctcgtttaggaagactagtgatgttctttgccgtaaaaccccc------------------------------------------------------------------------------------cataaaatacctcagagtgctgctgctgcgaccgcaaggtcgtggccgttgttctgttgaggggcgaagtggctcgtctttttttcgcctactgcacatttttcgctttcggtggtgcggggtttgt--ccctcttatctgggagatagacaaacgtgacccacccttggtcactcaatggtcctctcgatcatcctcca-ccacctcaacagtccttacccacgcctccgtcttctttcttgtaaacaatgatcatctcgatgctaactcgattatcatcacagctgctgagctcggtaagggtcccttcaagtaa----------------------------------------------------------------------------------------------------------------------------------------------------------------------------------------------------------------------------------------------------------------------------------------------------------------------------------------------------------------------------------------------------------------------------------------------------------------------------------------------------------------------------------------------------------------------------------------------------------------------------------------------------------------------------------------------------------------------------------------------------------------------------------------------------------------------------------------------------------------------------------------------------------------------------------------------------------------------------caaattggtgctgccttctggtgcgtactcgagctccacgaccgtatacctcgacgcgaaatatacatctagacggtgtcgcggctacaaaaatagaaggctgacctcgactacaggcaaaccatctctggcgagcacggcctcgacagcaatggcgtgtacgtacatttctacgccgcgt-tactacgtggttccgggctcttgactgacttgcgaacagttacaatggtacctcagagctccagctcgagcgtatgaacgtctacttcaacgaggtatgtctaccaatatctgggacaat-tcttgtgcg--actaatcgatttgcttggatgaactctgacgcgttttccttcaggcctccggcaacaagtacgttccccgtgctgtcctcgtcgatctcgagcccggtaccatggacgccgtccgtgccggtcctttcggtcagctt---------------------------------------------
>Gnomoniopsis_daii_CGMCC_3_28193
tcattgctggaatacacgctcgcaagagtgctacccagaaaccctttgtgaattattctcaaacgttgcctcggcagtgactggctttcttaggaagtccctcttc----ggaggagcaggtcggccggtggccctataaactctttgtttttacaatgtatcttctgagtaaacaaatataaatgaatcaaaacttttaacaacggatctcttggttctggcatcgatgaagaacgcagcgaaatgcgataagtaatgtgaattgcagaattcagtgaatcatcgaatctttgaacgcacattgcgcccgctggtattccagcgggcatgcctgttcgagcgtcatttcaaccctcaaaacttctgttttggtgttggaggactacctgtaaaagggtagcctctgaaatttagtggcgggctcgctagaattttgagcgtagtaatttatacctcgtttaggaagactagtgatgttctttgccgtaaaacccccactttctga---------aagcgagaaggagggtaagtcacaatctccccatcatcttgaaatgattccccgtcgatgctatatcataaaatacctcagagtgctgctgctgcgaccgcaaggtcgtggccgttgttctgttgaggggcgaagtggctcgtctttttttcgcctactgcacatttttcgctttcggtggtgcggggtttgt--ccctcttatctgggagatagacaaacgtgacccacccttggtcactcaatggtcctctcgatcatcctcca-ccacctcaacagtccttacccacgcctccgtcttctttcttgtaaacaatgatcatctcgatgctaactcgattatcatcacagctgctgagctcggaaagggttccttcaagtacgcctgggttcttgacaagctgaaggctgagcgtgagcgtggaatcaccatcgacattgctctctggaagttcgagactcccaagtactatgtcaccgtcattggtaagtcctcaaatcaattccaacatcttgttgtcgaccatgtcgcgcaggtctcgcagcgttgctgcccgatactgcgcggcattcggctcgacaactgtcacattccgaaaacaattgctgaccccctca-tcgtacagacgctcccggtcaccgtgatttcatcaagaacatgatcatgggtaccctccaa----------------------------------------------------------------------------------------------------------------------------------------------------------------------------------------------------------------------------------------------------------------------------------------------------------------------------------------------------------------------------------------------------------------------------------------------------------------------------------------------------------------------------------------------------------------------------------------------------------------------------------------------------------------------------gctgctttctggtgcgtactcgagctccacgaccgtatacctcgacgcgaaatatacatctagacggtgtcgcggctacaaaaatagaaggctgacctcgactacaggcaaaccatctctggcgagcacggcctcgacagcaatggcgtgtacgtacatttctacgccgcgt-tactacgtggttccgggctcttgactgacttgcgaacagttacaatggtacctcagagctccagctcgagcgtatgaacgtctacttcaacgaggtatgtctaccaatatctgggacaat-tcttgtgcg--actaatcgatttgcttggatgaactctgacgcgttttccttcaggcctccggcaacaagtacgttccccgtgctgtcctcgtcgatctcgagcccggtaccatggacgccgtccgtgccggtcctttcggtcagcttttccgccccgacaacttcgtcttcggccagtccggtgccggaaac
>Gnomoniopsis_daii_SAUCC_0153
tcattgctggaatacacgctcgcaagagtgctacccagaaaccctttgtgaattattctcaaacgttgcctcggcagtgactggctttcttaggaagtccctcttc----ggaggagcaggtcggccggtggccctataaactctttgtttttacaatgtatcttctgagtaaacaaatataaatgaatcaaaacttttaacaacggatctcttggttctggcatcgatgaagaacgcagcgaaatgcgataagtaatgtgaattgcagaattcagtgaatcatcgaatctttgaacgcacattgcgcccgctggtattccagcgggcatgcctgttcgagcgtcatttcaaccctcaaaacttctgttttggtgttggaggactacctgtaaaagggtagcctctgaaatttagtggcgggctcgctagaattttgagcgtagtaatttatacctcgtttaggaagactagtgatgttctttgccgtaaaacccccactttctga---------aagcgagaaggagggtaagtcacaatctccccatcatcttgaaatgattccccgtcgatgctatatcataaaatacctcagagtgctgctgctgcgaccgcaaggtcgtggccgttgttctgttgaggggcgaagtggctcgtctttttttcgcctactgcacatttttcgctttcggtggtgcggggtttgt--ccctcttatctgggagatagacaaacgtgacccacccttggtcactcaatggtcctctcgatcatcctcca-ccacctcaacagtccttacccacgcctccgtcttctttcttgtaaacaatgatcatctcgatgctaactcgattatcatcacagctgctgagctcggaaagggttccttcaagtacgcctgggttcttgacaagctgaaggctgagcgtgagcgtggaatcaccatcgacattgctctctggaagttcgagactcccaagtactatgtcaccgtcattggtaagtcctcaaatcaattccaacatcttgttgtcgaccatgtcgcgcaggtctcgcagcgttgctgcccgatactgcgcggcattcggctcgacaactgtcacattccgaaaacaattgctgaccccctca-tcgtacagacgctcccggtcaccgtgatttcatcaagaacatgatcatgggtaccctccaa----------------------------------------------------------------------------------------------------------------------------------------------------------------------------------------------------------------------------------------------------------------------------------------------------------------------------------------------------------------------------------------------------------------------------------------------------------------------------------------------------------------------------------------------------------------------------------------------------------------------------------------------------------------------------gctgctttctggtgcgtactcgagctccacgaccgtatacctcgacgcgaaatatacatctagacggtgtcgcggctacaaaaatagaaggctgacctcgactacaggcaaaccatctctggcgagcacggcctcgacagcaatggcgtgtacgtacatttctacgccgcgt-tactacgtggttccgggctcttgactgacttgcgaacagttacaatggtacctcagagctccagctcgagcgtatgaacgtctacttcaacgaggtatgtctaccaatatctgggacaat-tcttgtgcg--actaatcgatttgcttggatgaactctgacgcgttttccttcaggcctccggcaacaagtacgttccccgtgctgtcctcgtcgatctcgagcccggtaccatggacgccgtccgtgccggtcctttcggtcagcttttccgccccgacaacttcgtcttcggccagtccggtgccggaaac
>Gnomoniopsis_daii_CFCC_54345
tcattgctggaatacacgctcgcaagagtgctacccagaaaccctttgtgaattattctcaaacgttgcctcggcagtgactggctttcttaggaagtccctcttc----ggaggagcaggtcggccggtggccctataaactctttgtttttacaatgtatcttctgagtaaacaaatataaatgaatcaaaacttttaacaacggatctcttggttctggcatcgatgaagaacgcagcgaaatgcgataagtaatgtgaattgcagaattcagtgaatcatcgaatctttgaacgcacattgcgcccgctggtattccagcgggcatgcctgttcgagcgtcatttcaaccctcaaaacttctgttttggtgttggaggactacctgtaaaagggtagcctctgaaatttagtggcgggctcgctagaattttgagcgtagtaatttatacctcgtttaggaagactagtgatgttctttgccgtaaaaccccc------------------------------------------------------------------------------------cataaaatacctcagagtgctgctgctgcgaccgcaaggtcgtggccgttgttctgttgaggggcgaagtggctcgtctttttttcgcctactgcacatttttcgctttcggtggtgcggggtttgt--ccctcttatctgggagatagacaaacgtgacccacccttggtcactcaatggtcctctcgatcatcctcca-ccacctcaacagtccttacccacgcctccgtcttctttcttgtaaacaatgatcatctcgatgctaactcgattatcatcacagctgctgagctcggaaagggttccttcaagta--------------------------------------------------------------------------------------------------------------------------------------------------------------------------------------------------------------------------------------------------------------------------------------------------------------------------------------------------------------------------------------------------------------------------------------------------------------------------------------------------------------------------------------------------------------------------------------------------------------------------------------------------------------------------------------------tgctggcgcttggctcacctttttcgcat---ctctgcccctgaagccctcgaccccactatcgcgaccggcctcactttgggcctcctctcgtctgatatcattttaaaaagacgcgtttagatggctaacatga-tcttttttcgcgtataggttcaccttcagaccggtcaatgcgtacgtattggtacgacgacgacgacgacactatgc-tgctacaatgc------tgt-cctcgacacgacagactgacacgtttattagggtaaccaaattggtgctgccttctggtgcgtactcgagctccacgaccgtatacctcgacgcgaaatatacatctagacggtgtcgcggctacaaaaatagaaggctgacctcgactacaggcaaaccatctctggcgagcacggcctcgacagcaatggcgtgtacgtacatttctacgccgcgt-tactacgtggttccgggctcttgactgacttgcgaacagttacaatggtacctcagagctccagctcgagcgtatgaacgtctacttcaacgaggtatgtctaccaatatctgggacaat-tcttgtgcg--actaatcgatttgcttggatgaactctgacgcgttttccttcaggcctccggcaacaagtacgttccccgtgctgtcctcgtcgatctcgagcccggtaccatggacgccgtccgtgccggtcctttcggtcagctt---------------------------------------------
>Gnomoniopsis_daii_ZY10_1
tcattgctggaatacacgctcgcaagagtgctacccagaaaccctttgtgaattattctcaaacgttgcctcggcagtgactggctttcttaggaagtccctcttc----ggaggagcaggtcggccggtggccctataaactctttgtttttacaatgtatcttctgagtaaacaaatataaatgaatcaaaacttttaacaacggatctcttggttctggcatcgatgaagaacgcagcgaaatgcgataagtaatgtgaattgcagaattcagtgaatcatcgaatctttgaacgcacattgcgcccgctggtattccagcgggcatgcctgttcgagcgtcatttcaaccctcaaaacttctgttttggtgttggaggactacctgtaaaagggtagcctctgaaatttagtggcgggctcgctagaattttgagcgtagtaatttatacctcgtttaggaagactagtgatgttctttgccgtaaaaccccc------------------------------------------------------------------------------------cataaaatacctcggagtgctgctgctgcgaccgcaaggtcgtggccgttgttctgttgaggggcgaagtggctcgtctttttttcgcctactgcacatttttcgctttcggtggtgcggggtttgt--ccctcttatctgggagatagacaaacgtgacccacccttggtcactcagtggtcctctcgatcatcctcca-ccacctcaacagtccttacccacgcctccgtcttctttcttgtaaacaatgatcatctcgatgctaactcgattatcatcacagctgctgagctcggaaagggttccttcaagta--------------------------------------------------------------------------------------------------------------------------------------------------------------------------------------------------------------------------------------------------------------------------------------------------------------------------------------------------------------------------------------------------------------------------------------------------------------------------------------------------------------------------------------------------------------------------------------------------------------------------------------------------------------------------------------------tgctggcgcttggctcacctttttcgcat---ctctgcccctgaagccctcgaccccactatcgcgaccggcctcactttgggcctcctctcgtctgatatcattttaaaaagacgcgtttagatggctaacatga-tcttttttcgcgtataggttcaccttcagaccggtcaatgcgtacgtattggtacgacgacgacgacgacactatgc-tgctacaatgc------tgt-cctcgacacgacagactgacacgtttattagggtaaccaaattggtgctgccttctggtgcgtactcgagctccacgaccgtatacctcgacgcgaaatatacatctagacggtgtcgcggctacaaaaatagaaggctgacctcgactacaggcaaaccatctctggcgagcacggcctcgacagcaatggcgtgtacgtacatttctacgccgcgt-tactacgtggttccgggctcttgactgacttgcgaacagttacaatggtacctcagagctccagctcgagcgtatgaacgtctacttcaacgaggtatgtctaccaatatctgggacaat-tcttgtgcg--actaatcgatttgcttggatgaactctgacgcgttttccttcaggcctccggcaacaagtacgttccccgtgctgtcctcgtcgatctcgagcccggtaccatggacgccgtccgtgccggtcctttcggtcagctt---------------------------------------------
>Gnomoniopsis_daii_ZY10_3
tcattgctggaatacacgctcgcaagagtgctacccagaaaccctttgtgaattattctcaaacgttgcctcggcagtgactggctttcttaggaagtccctcttc----ggaggagcaggtcggccggtggccctataaactctttgtttttacaatgtatcttctgagtaaacaaatataaatgaatcaaaacttttaacaacggatctcttggttctggcatcgatgaagaacgcagcgaaatgcgataagtaatgtgaattgcagaattcagtgaatcatcgaatctttgaacgcacattgcgcccgctggtattccagcgggcatgcctgttcgagcgtcatttcaaccctcaaaacttctgttttggtgttggaggactacctgtaaaagggtagcctctgaaatttagtggcgggctcgctagaattttgagcgtagtaatttatacctcgtttaggaagactagtgatgttctttgccgtaaaaccccc------------------------------------------------------------------------------------cataaaatacctcggagtgctgctgctgcgaccgcaaggtcgtggccgttgttctgttgaggggcgaagtggctcgtctttttttcgcctactgcacatttttcgctttcggtggtgcggggtttgt--ccctcttatctgggagatagacaaacgtgacccacccttggtcactcagtggtcctctcgatcatcctcca-ccacctcaacagtccttacccacgcctccgtcttctttcttgtaaacaatgatcatctcgatgctaactcgattatcatcacagctgctgagctcggaaagggttccttcaagta--------------------------------------------------------------------------------------------------------------------------------------------------------------------------------------------------------------------------------------------------------------------------------------------------------------------------------------------------------------------------------------------------------------------------------------------------------------------------------------------------------------------------------------------------------------------------------------------------------------------------------------------------------------------------------------------tgctggcgcttggctcacctttttcgcat---ctctgcccctgaagccctcgaccccactatcgcgaccggcctcactttgggcctcctctcgtctgatatcattttaaaaagacgcgtttagatggctaacatga-tcttttttcgcgtataggttcaccttcagaccggtcaatgcgtacgtattggtacgacgacgacgacgacactatgc-tgctacaatgc------tgt-cctcgacacgacagactgacacgtttattagggtaaccaaattggtgctgccttctggtgcgtactcgagctccacgaccgtatacctcgacgcgaaatatacatctagacggtgtcgcggctacaaaaatagaaggctgacctcgactacaggcaaaccatctctggcgagcacggcctcgacagcaatggcgtgtacgtacatttctacgccgcgt-tactacgtggttccgggctcttgactgacttgcgaacagttacaatggtacctcagagctccagctcgagcgtatgaacgtctacttcaacgaggtatgtctaccaatatctgggacaat-tcttgtgcg--actaatcgatttgcttggatgaactctgacgcgttttccttcaggcctccggcaacaagtacgttccccgtgctgtcctcgtcgatctcgagcccggtaccatggacgccgtccgtgccggtcctttcggtcagctt---------------------------------------------
>Gnomoniopsis_daii_ZY12A
----------------------------------------accctttgtgaattattctcaaacgttgcctcggcagtgactggctttcttaggaagtccctcttc----ggaggagcaggtcggccggtggccctataractctttgtttttacaatgtatcttctgagtaaacaaatataaatgaatcaaaacttttaacaacggatctcttggttctggcatcgatgaagaacgcagcgaaatgcgataagtaatgtgaattgcagaattcagtgaatcatcgaatctttgaacgcacattgcgcccgctggtattccagcgggcatgcctgttcgagcgtcatttcaaccctcaaaacttctgttttggtgttggaggactacctgtaaaagggtagcctctgaaatttagtggcgggctcgctagaattttgagcgtagtaatttatacctcgtttaggaagactagtgatgttctttgccgtaaaaccccc------------------------------------------------------------------------------------cataaaatacctcggagtgctgctgctgcgaccgcaaggtcgtggccgttgttctgttgaggggcgaagtggctcgtctttttttcgcctactgcacatttttcgctttcggtggtgcggggtttgt--ccctcttatctgggagatagacaaacgtgacccacccttggtcactcagtggtcctctcgatcatcctcca-ccacctcaacagtccttacccacgcctccgtcttctttcttgtaaacaatgatcatctcgatgctaactcgattatcatcacagctgctgagctcggaaagggttccttcaagta--------------------------------------------------------------------------------------------------------------------------------------------------------------------------------------------------------------------------------------------------------------------------------------------------------------------------------------------------------------------------------------------------------------------------------------------------------------------------------------------------------------------------------------------------------------------------------------------------------------------------------------------------------------------------------------------tgctggcgcttggctcacctttttcgcat---ctctgcccctgaagccctcgaccccactatcgcgaccggcctcactttgggcctcctctcgtctgatatcattttaaaaagacgcgtttagatggctaacatga-tcttttttcgcgtataggttcaccttcagaccggtcaatgcgtacgtattggtacgacgacgacgacgacactatgc-tgctacaatgc------tgt-cctcgacacgacagactgacacgtttattagggtaaccaaattggtgctgccttctggtgcgtactcgagctccacgaccgtatacctcgacgcgaaatatacatctagacggtgtcgcggctacaaaaatagaaggctgacctcgactacaggcaaaccatctctggcgagcacggcctcgacagcaatggcgtgtacgtacatttctacgccgcgt-tactacgtggttccgggctcttgactgacttgcgaacagttacaatggtacctcagagctccagctcgagcgtatgaacgtctacttcaacgaggtatgtctaccaatatctgggacaat-tcttgtgcg--actaatcgatttgcttggatgaactctgacgcgttttccttcaggcctccggcaacaagtacgttccccgtgctgtcctcgtcgatctcgagcccggtaccatggacgccgtccgtgccggtcctttcggtcagctt---------------------------------------------
>Gnomoniopsis_daii_ZX14_1
tcattgctggaatacacgctcgcaagagtgctacccagaaaccctttgtgaattattctcaaacgttgcctcggcagtgactggctttcttaggaagtccctcttc----ggaggagcaggtcggccggtggccctataaactctttgtttttacaatgtatcttctgagtaaacaaatataaatgaatcaaaacttttaacaacggatctcttggttctggcatcgatgaagaacgcagcgaaatgcgataagtaatgtgaattgcagaattcagtgaatcatcgaatctttgaacgcacattgcgcccgctggtattccagcgggcatgcctgttcgagcgtcatttcaaccctcaaaacttctgttttggtgttggaggactacctgtaaaagggtagcctctgaaatttagtggcgggctcgctagaattttgagcgtagtaatttatacctcgtttataaagactagtgatgttctttgccgtaaaacccc-------------------------------------------------------------------------------------cataaaatacctcggagtgctgctgctgcgaccgcaaggtcgtggccgttgttctgttgaggggcgaagtggctcgtctttttttcgcctactgcacatttttcgctttcggtggtgcggggtttgt--ccctcttatctgggagatagacaaacgtgacccacccttggtcactcagtggtcctctcgatcatcctcca-ccacctcaacagtccttacccacgcctccgtcttctttcttgtaaacaatgatcatctcgatgctaactcgattatcatcacagctgctgagctcggaaagggttccttcaagta--------------------------------------------------------------------------------------------------------------------------------------------------------------------------------------------------------------------------------------------------------------------------------------------------------------------------------------------------------------------------------------------------------------------------------------------------------------------------------------------------------------------------------------------------------------------------------------------------------------------------------------------------------------------------------------------tgctggcgcttggctcacctttttcgcat---ctctgcccctgaagccctcgaccccactatcgcgaccggcctcactttgggcctcctctcgtctgatatcattttaaaaagacgcgtttagatggctaacatga-tcttttttcgcgtataggttcaccttcagaccggtcaatgcgtacgtattggtacgacgacgacgacgacactatgc-tgctacaatgc------tgt-cctcgacacgacagactgacacgtttattagggtaaccaaattggtgctgccttctggtgcgtactcgagctccacgaccgtatacctcgacgcgaaatatacatctagacggtgtcgcggctacaaaaatagaaggctgacctcgactacaggcaaaccatctctggcgagcacggcctcgacagcaatggcgtgtacgtacatttctacgccgcgt-tactacgtggttccgggctcttgactgacttgcgaacagttacaatggtacctcagagctccagctcgagcgtatgaacgtctacttcaacgaggtatgtctaccaatatctgggacaat-tcttgtgcg--actaatcgatttgcttggatgaactctgacgcgttttccttcaggcctccggcaacaagtacgttccccgtgctgtcctcgtcgatctcgagcccggtaccatggacgccgtccgtgccggtcctttcggtcagctt---------------------------------------------
>Gnomoniopsis_diaoluoshanensis_SAUCC_DL0963_
tcattgctggaatacacgctcgcaagagtgctacccagaaaccctttgtgaatttttctcaaacgttgcctcggcagtgactggctttcttaggaagtccctcttc----ggaggagcaggtcggccggtggccccataaactctttgtttttacaatgtatcttctgagtttttaaaaataaatgaatcaaaacttttaacaacggatctcttggttctggcatcgatgaagaacgcagcgaaatgcgataagtaatgtgaattgcagaattcagtgaatcatcgaatctttgaacgcacattgcgcccgctggtattccagcgggcatgcctgttcgagcgtcatttcaaccctcaaaacttcggttttggtgttggaggactacctgtaaaagggtagcctctgaaattcagtggcgggctcgctagaattttgagcgtagtaatctatacctcgtttaggaagactagtgatgttctttgccgtaaaacccccactttctga-----------------------------cacaatctccccatcatcttgaattgcttccccatcgattctacatcacgaaatacctcacagtgctgctgctgcgaccgcaaggtcgtggccgttgccctgttgaggggcgaagtggctcgtctttttttcgcctactgcatatttttcgttttcggtggtgcggggtttgt--ccctcttatctgggagatagacaaacgtgacccactctgggtcactcaatggtcctcttggccatcctcca-tcacctcaacagtccttacccacaacttcgtcttgtttgttgtaaacagtgatcacttcgatgctaactc-attatcatcacagctgctgagctcggaaagggttccttcaagtacgcctgggttcttgacaagctgaaggctgagcgtgagcgtggaatcaccatcgacattgctctctggaagttcgagactcccaagtactatgtcaccgtcattggtaagttcccaaatcaattccaacatcttgttgtcgaccatgtcgtggaggtctcgcagcgtcgctgcctgatactgcgcggtactcgtc--gacaactgtctcattccgcaaatatttgctgacgacttca-tctcacagacgctcccggtcaccgtgatttcatcaagaacatga------------------------------------------------------------------------------------------------------------------------------------------------------------------------------------------------------------------------------------------------------------------------------------------------------------------------------------------------------------------------------------------------------------------------------------------------------------------------------------------------------------------------------------------------------------------------------------------------------------------------------------------------------------------------------------------ggtgctgctttctggtgcgtactcgagctccacgaccgtatacctcgacgcgaaatatacatctagacggtgtcgcggctaccgaaatagaaggctgacctcgactacaggcaaaccatctctggcgagcacggcctcgacagcaatggcgtgtacgtacatttctacgccgcat-tactacgcgatttcgggctcattattgacctgtaaacagttacaatggtacctccgagctccagctcgagcgtatgaacgtctacttcaacgaggtatgtacaccaatatctaggacggtttcttgtgcgacacagctcgatttgctgggatgaactctgacgcgttttccttcaggcctccggcaacaagtacgttccccgtgccgttctcgtcgatctcgaacccggtaccatggacgccgtccgcgccggtccttttggccagcttttccgccccgacaacttcgtct-----------------------
>Gnomoniopsis_diaoluoshanensis_SAUCC_DL0964
tcattgctggaatacacgctcgcaagagtgctacccagaaaccctttgtgaatttttctcaaacgttgcctcggcagtgactggctttcttaggaagtccctcttc----ggaggagcaggtcggccggtggccccataaactctttgtttttacaatgtatcttctgagtttttaaaaataaatgaatcaaaacttttaacaacggatctcttggttctggcatcgatgaagaacgcagcgaaatgcgataagtaatgtgaattgcagaattcagtgaatcatcgaatctttgaacgcacattgcgcccgctggtattccagcgggcatgcctgttcgagcgtcatttcaaccctcaaaacttcggttttggtgttggaggactacctgtaaaagggtagcctctgaaattcagtggcgggctcgctagaattttgagcgtagtaatctatacctcgtttaggaagactagtgatgttctttgccgtaaaacccccactttctga-----------------------------cacaatctccccatcatcttgaattgcttccccatcgattctacatcacgaaatacctcacagtgctgctgctgcgaccgcaaggtcgtggccgttgtcctgttgaggggcgaagtggctcgtctttttttcgcctactgcatatttttcgttttcggtggtgcggggtttgt--ccctcttatctgggagatagacaaacgtgacccactctgggtcactcaatggtcctcttggccatcctcca-tcacctcaacagtccttacccacaacttcgtcttgtttgttgtaaacagtgatcacctcgatgctaactcgattatcatcacagctgctgagctcggaaagggttccttcaagtacgcctgggttcttgacaagctgaaggctgagcgtgagcgtggaatcaccatcgacattgctctctggaagttcgagactcccaagtactatgtcaccgtcattggtaagttctcaaatcaattccaacatcttgttgtcgaccatgtcgtggaggtctcgcagcgtcgctgcctgatactgcgcggtactcgtc--gacaactgtctcattccgcaaatatttgctgacgacttca-tcctacagacgctcccggtcaccgtgatttcatcaagaacatg-------------------------------------------------------------------------------------------------------------------------------------------------------------------------------------------------------------------------------------------------------------------------------------------------------------------------------------------------------------------------------------------------------------------------------------------------------------------------------------------------------------------------------------------------------------------------------------------------------------------------------------------------------------------------------------------ggtgctgctttctggtgcgtactcgagctccacgaccgtatacctcgacgcgaaatatacatctagacggtgtcgcggctaccgaaatagaaggctgacctcgactacaggcaaaccatctctggcgagcacggcctcgacagcaatggcgtgtacgtacatttctacgccgcat-tactacgcgatttcgggctcattattgacctgtaaacagttacaatggtacctccgagctccagctcgagcgtatgaacgtctacttcaacgaggtatgtacaccaatatctaggacggtttcttgtgcgacacagctcgatttgctgggatgaactctgacgcgttttccttcaggcctccggcaacaagtacgttccccgtgccgttctcgtcgatctcgaacccggtaccatggacgccgtccgcgccggtccttttggccagcttttccgccccgacaacttcgtct-----------------------
>_Gnomoniopsis_euryae_CGMCC_3_28234_
tcattgctgggacaaacgccctcacgggtgctacccagaaaccctttgtgaacttataccccatgttgcctcggcagtgactggctctctttgcagggccccttttcggaggaggagcaggtcggccggtggccctttcaactcttgtttttaacagtgtatcttctgagtaaacaactataaatgaatcaaaacttttaacaacggatctcttggttctggcatcgatgaagaacgcagcgaaatgcgatacgtaatgtgaattgcagaattcagtgaatcatcgaatctttgaacgcacattgcgcccgctggtattccagcgggcatgcctgttcgagcgtcatttcacccctcaaaactcttgttttggtgttggaggaatacctgtaaaacggtaccctctgaaatttagtggcgggctcgctagaattttgagcgtagtaatttatacctcgttttgaaagactagcggtgc-tcttgccgtaaaacccccattttctga------------cgagaaggaaggtaagtcacaatct--tcatcaatccggcctcattcaccatcgagacggcatcac-aattatcac--gagcgagcagctgcgattgcgagattgcggccgtttgcttc-----gggcggacaggctc----ttttttcgcccactgcacatttttcgcattcggtggtgcggggtttgt--cgctcttatctgggagataaacaaacgtgacccaccactcatcaccgaatcgccaccctggtctttcaccacccgcttcaac-ccccatgatcatatctct-----tttctgttcaatcattgactatcatgatactaattcaatcgccatcacagctgctgagctcggaaagggttccttcaagtacgcctgggttctcgacaagctgaaggctgagcgtgagcgtggcatcaccatcgacattgctctctggaagttcgagactcccaagtactatgtcaccgtcattggtatgttatcaa-----------tcacgcctagctagccacgccgtgtaggctcggcaattttgctgttccaccatacgcggcctctgacc---tagctcttcgatcccgc-aacgcctgctgacgacttccccc-cacagacgctcccggtcaccgtgatttcatcaagaacatgatcactggtac---------------------------------------------------------------------------------------------------------------------------------------------------------------------------------------------------------------------------------------------------------------------------------------------------------------------------------------------------------------------------------------------------------------------------------------------------------------------------------------------------------------------------------------------------------------------------------------------------------------------------------------------------------------------------------------ctttttggtgcgtactcgagctccacgaccgtactcctcaacgcgaactatccatttagacggtgtcgcggctacgaaaatagaaggctgacctcgacttcaggcaaactatctctggcgagcacggcctcgacagcaatggcgtgtacgtacaattttacgcccgatattctacgcgactttggtcttggtactgacttacgtctagctacaatggtacctcggagctccagctcgagcgtatgaacgtctacttcaacgaggtatgtctaccaataccaggggccaagttttgtgcgacacagcttggcctgctgggacataatctgacgcgttttttttcaggcctccggcaacaagtacgttccccgtgctgtcctcgtcgatcttgagcccggtaccatggacgccgtccgcgccggtcctttcggtcagcttttccgccccgacaacttcgtcttcggccagtccggggccggaaac
>_Gnomoniopsis_euryae_SAUCC_3977
tcattgctgggacaaacgccctcacgggtgctacccagaaaccctttgtgaacttataccccatgttgcctcggcagtgactggctctctttgcagggccccttttcggaggaggagcaggtcggccggtggccctttcaactcttgtttttaacagtgtatcttctgagtaaacaactataaatgaatcaaaacttttaacaacggatctcttggttctggcatcgatgaagaacgcagcgaaatgcgatacgtaatgtgaattgcagaattcagtgaatcatcgaatctttgaacgcacattgcgcccgctggtattccagcgggcatgcctgttcgagcgtcatttcacccctcaaaactcttgttttggtgttggaggaatacctgtaaaacggtaccctctgaaatttagtggcgggctcgctagaattttgagcgtagtaatttatacctcgttttgaaagactagcggtgc-tcttgccgtaaaacccccattttctga------------cgagaaggaaggtaagtcacaatct--tcatcaatccggcctcattcaccatcgagacggcatcac-aattatcac--gagcgagcagctgcgattgcgagattgcggccgtttgcttc-----gggcggacaggctc----ttttttcgcccactgcacatttttcgcattcggtggtgcggggtttgt--cgctcttatctgggagataaacaaacgtgacccaccactcatcaccgaatcgccaccctggtctttcaccacccgcttcaac-ccccatgatcatatctct-----tttctgttcaatcattgactatcatgatactaattcaatcgccatcacagctgctgagctcggaaagggttccttcaagtacgcctgggttctcgacaagctgaaggctgagcgtgagcgtggcatcaccatcgacattgctctctggaagttcgagactcccaagtactatgtcaccgtcattggtatgttatcaa-----------tcacgcctagctagccacgccgtgtaggctcggcaattttgctgttccaccatacgcggcctctgacc---tagctcttcgatcccgc-aacgcctgctgacgacttccccc-cacagacgctcccggtcaccgtgatttcatcaagaacatgatcactggtaccttccaaa-------------------------------------------------------------------------------------------------------------------------------------------------------------------------------------------------------------------------------------------------------------------------------------------------------------------------------------------------------------------------------------------------------------------------------------------------------------------------------------------------------------------------------------------------------------------------------------------------------------------------------------------------------------------------------ctttttggtgcgtactcgagctccacgaccgtactcctcaacgcgaactatccatttagacggtgtcgcggctacgaaaatagaaggctgacctcgacttcaggcaaactatctctggcgagcacggcctcgacagcaatggcgtgtacgtacaattttacgcccgatattctacgcgactttggtcttggtactgacttacgtctagctacaatggtacctcggagctccagctcgagcgtatgaacgtctacttcaacgaggtatgtctaccaataccaggggccaagttttgtgcgacacagcttggcctgctgggacataatctgacgcgttttttttcaggcctccggcaacaagtacgttccccgtgctgtcctcgtcgatcttgagcccggtaccatggacgccgtccgcgccggtcctttcggtcagcttttccgccccgacaacttcgtcttcggccagtccggggccggaaac
>Gnomoniopsis_fagacearum_CFCC_54316_
--attgctggaacaaacgccctcacgggtgctacccagaaaccctttgtgaatcttctataactgttgcctcggcatggactggcccttctatgagggtccctctttcggagaggagcaggtcggccggtggccctataaactctttgtttttacactgtatcttctgagtaaacaactataaatgaatcaaaacttttaacaacggatctcttggttctggcatcgatgaagaacgcagcgaaatgcgataagtaatgtgaattgcagaattcagtgaatcatcgaatctttgaacgcacattgcgcccgctggtattccagcgggcatgcctgttcgagcgtcatttcaaccctcaaaacttcggttttggtgttggaggaacacctgtaaaagggtgccctctgaaatttagtggcgggctcgctagaattttgagcgtagtaatttatacctcgtttgtaaagtctagcggttgttcttgccgtaaaaccccc---------------------------------------------------------------------------------catcac-aaacacctc--gagccaattgctgcgaccgcgaggttgtggccgtttgctct-----gggcggagcggctcgcttttt---cgcctgctgcacatttttcgttttcggtggtgcggggtttgtcgctctcttatctgggagatagacaaacgtgaccca--------cactggctggccatctcggccatcctccatccacctcaacagcccatactcgcatcctccct--cctctactcaattgaccat------gatgctaattcaatcgtctccacagctgctgagctcggaaagggttctttcaagtac-----------------------------------------------------------------------------------------------------------------------------------------------------------------------------------------------------------------------------------------------------------------------------------------------------------------------------------------------------------------------------------------------------------------------------------------------------------------------------------------------------------------------------------------------------------------------------------------------------------------------------------------------------------------------------------------------------------------------------------------------------------------------------------------------------------------------------------------------------------------------------------------------------------------------------------------------------------------------gtaaccaaattggtgctgccttctggtgcgtacctcagctcgacaaccagattcctcaacgcgacatacccttctcgaccgtgtcacggcttcaacaa-------ctgacctcgactgcaggcaaaccatctctggcgagcacggcctcgacagcaatggcgtgtacg--tatctccatgccgcgtccaccacgcgattttac-ctcgagactgaccaccgcacagctacaacggtacctccgagctccagctcgagcgtatgaacgtctacttcaacgaggtacgtctgccaacaattgggccgttattatgtgcggcacagctcgcttgcttgggctgggatctgacgcgctttctttcaggcctctggcaacaagtatgttcctcgtgccgtcctcgtcgatctcgagcctggtaccatggacgccgtccgcgccggccccttcggtcagctgttccgccccgacaacttcgtct-----------------------
>Gnomoniopsis_flava_CFCC_71563_
tcattgctggaacaaacgctcgcaagagtgctacccagaaaccctttgtgaatctttctatacagttgcctcggcacggactggctttattcaaaagtcccttctttaaaggaggagcaggtcggccggtggccctataaactctttgtttttacaatgtatcttctgagtaaacaactataaatgaatcaaaacttttaacaacggatctcttggttctggcatcgatgaagaacgcagcgaaatgcgataagtaatgtgaattgcagaattcagtgaatcatcgaatctttgaacgcacattgcgcccgctggtattccagcgggcatgcctgttcgagcgtcatttcaaccctcaaaacttcggttttggtgttggaggaatactttttatcaagtatcctctgaaatttagtggcgggctcgctagaattttgagcgtagtaattttctcttcgtttataaagactagtgatgttcttggccataaaacccccactttctga-----------------------------cacaatctccccatcgtattgaattacatt-ccatcgactctacaccacgaaatatctcaaagcgctgctgctgcgaccgcacggttgtggccgtttgcctattgaggggcgaagtggctcgtcttttttccgcctactgcacatttttcgttttcggtggtgcggggtttgt--ccctcttatctgggagatagacaaacgtgacccac-cttcgtcactcaatggtcctctcggccatcgtccaccca---caacagcccatacccacatcctcgtctactctcttgtatacaatgatcatctcgacgctaattcgattctc---acagctgctgagctcggaaagggttctttcaagtacgcctgggttctggacaagctgaaggctgagcgtgagcgtggaatcactatcgacattgctctctggaagtttgagactcccaagtactatgtcaccgtcattggtaagtttacgaatcaaatattacacc---tcgtcgacataatcgcgctggtcccgcagcattgctgcccggactcgcgcgacattcgacttgaaagcgatgcgatcctgcacacacttgctaacgacttca-ttgcacagacgctcctggccaccgtgatttcatcaagaacatgatcactgg--------------------------------------------------------------------------------------------------------------------------------------------------------------------------------------------------------------------------------------------------------------------------------------------------------------------------------------------------------------------------------------------tgctggcgctttgctcgccttttttgcatctcgtctgcccctgaaggcctcgaccccactatcgcgaccggcctcactttgggcctcctctcgtccgataacatttaccaaagacgcgttcagatggctaacatgacttttttttcgtgtataggttcacctccagaccggtcaatgcgtacgtattggt----cgtcgacgacaacaacatgctgctttcaattc------tgtacctcgacaagaaagactaacacgtttcgtagggtaaccaaattggtgctgccttctggtgcgtactcgagctccacgaccgtattccttgacgcgaaatattcatctagttggtgtcgcggctacgaaaatagaaggctgacctcgattacaggcaaaccatctctggcgagcacggcctcgacagcaatggcgtgtacgtacatttctacgccgcatagaccacgcgacctcggactcattactgacctgtgtctagctacaatggtacttcggagctccagcttgagcgtatgaacgtctacttcaacgaggtatgtctaccggtgtctggtacattgtcttgtgcgacatagctcggtttgctgagatgacctctgacgtgttatccttcaggcctccggcaacaaatacgttccccgtgccgtcctcgtcgatctcgagcccggcaccatggacgccgtccgcgctggtcctttcggtcagcttttccgccccgacaacttcgtct-----------------------
>Gnomoniopsis_flava_CFCC_71566
tcattgctggaacaaacgctcgcaagagtgctacccagaaaccctttgtgaatctttctatacagttgcctcggcacggactggctttattcaaaagtcccttctttaaaggaggagcaggtcggccggtggccctataaactctttgtttttacaatgtatcttctgagtaaacaactataaatgaatcaaaacttttaacaacggatctcttggttctggcatcgatgaagaacgcagcgaaatgcgataagtaatgtgaattgcagaattcagtgaatcatcgaatctttgaacgcacattgcgcccgctggtattccagcgggcatgcctgttcgagcgtcatttcaaccctcaaaacttcggttttggtgttggaggaatactttttatcaagtatcctctgaaatttagtggcgggctcgctagaattttgagcgtagtaattttctcttcgtttataaagactagtgatgttcttggccataaaacccccactttctga-----------------------------cacaatctccccatcgtattgaattacatt-ccatcgactctacaccacgaaatatctcaaagcgctgctgctgcgaccgcacggttgtggccgtttgcctattgaggggcgaagtggctcgtcttttttccgcctactgcacatttttcgttttcggtggtgcggggtttgt--ccctcttatctgggagatagacaaacgtgacccac-cttcgtcactcaatggtcctctcggccatcgtccaccca---caacagcccatacccacatcctcgtctactctcttgtatacaatgatcatctcgacgctaattcgattctc---acagctgctgagctcggaaagggttctttcaagtacgcctgggttctggacaagctgaaggctgagcgtgagcgtggaatcactatcgacattgctctctggaagtttgagactcccaagtactatgtcaccgtcattggtaagtttacgaatcaaatattacacc---tcgtcgacataatcgcgctggtcccgcagcattgctgcccggactcgcgcgacattcgacttgaaagcgatgcgatcctgcacacacttgctaacgacttca-ttgcacagacgctcctggccaccgtgatttcatcaagaacatgatcactgg--------------------------------------------------------------------------------------------------------------------------------------------------------------------------------------------------------------------------------------------------------------------------------------------------------------------------------------------------------------------------------------------tgctggcgctttgctcgccttttttgcatctcgtctgcccctgaaggcctcgaccccactatcgcgaccggcctcactttgggcctcctctcgtccgataacatttaccaaagacgcgttcagatggctaacatgacttttttttcgtgtataggttcacctccagaccggtcaatgcgtacgtattggt----cgtcgacgacaacaacatgctgctttcaattc------tgtacctcgacaagaaagactaacacgtttcgtagggtaaccaaattggtgctgccttctggtgcgtactcgagctccacgaccgtattccttgacgcgaaatattcatctagttggtgtcgcggctacgaaaatagaaggctgacctcgattacaggcaaaccatctctggcgagcacggcctcgacagcaatggcgtgtacgtacatttctacgccgcatagaccacgcgacctcggactcattactgacctgtgtctagctacaatggtacttcggagctccagcttgagcgtatgaacgtctacttcaacgaggtatgtctaccggtgtctggtacattgtcttgtgcgacatagctcggtttgctgagatgacctctgacgtgttatccttcaggcctccggcaacaaatacgttccccgtgccgtcctcgtcgatctcgagcccggcaccatggacgccgtccgcgctggtcctttcggtcagcttttccgccccgacaacttcgtct-----------------------
>Gnomoniopsis_flava_CFCC_71567
tcattgctggaacaaacgctcgcaagagtgctacccagaaaccctttgtgaatctttctatacagttgcctcggcacggactggctttattcaaaagtcccttctttaaaggaggagcaggtcggccggtggccctataaactctttgtttttacaatgtatcttctgagtaaacaactataaatgaatcaaaacttttaacaacggatctcttggttctggcatcgatgaagaacgcagcgaaatgcgataagtaatgtgaattgcagaattcagtgaatcatcgaatctttgaacgcacattgcgcccgctggtattccagcgggcatgcctgttcgagcgtcatttcaaccctcaaaacttcggttttggtgttggaggaatactttttatcaagtatcctctgaaatttagtggcgggctcgctagaattttgagcgtagtaattttctcttcgtttataaagactagtgatgttcttggccataaaacccccactttctga-----------------------------cacaatctccccatcgtattgaattacatt-ccatcgactctacaccacgaaatatctcaaagcgctgctgctgcgaccgcacggttgtggccgtttgcctattgaggggcgaagtggctcgtcttttttccgcctactgcacatttttcgttttcggtggtgcggggtttgt--ccctcttatctgggagatagacaaacgtgacccac-cttcgtcactcaatggtcctctcggccatcgtccaccca---caacagcccatacccacatcctcgtctactctcttgtatacaatgatcatctcgacgctaattcgattctc---acagctgctgagctcggaaagggttctttcaagtacgcctgggttctggacaagctgaaggctgagcgtgagcgtggaatcactatcgacattgctctctggaagtttgagactcccaagtactatgtcaccgtcattggtaagtttacgaatcaaatattacacc---tcgtcgacataatcgcgctggtcccgcagcattgctgcccggactcgcgcgacattcgacttgaaagcgatgcgatcctgcacacacttgctaacgacttca-ttgcacagacgctcctggccaccgtgatttcatcaagaacatgatcactgg--------------------------------------------------------------------------------------------------------------------------------------------------------------------------------------------------------------------------------------------------------------------------------------------------------------------------------------------------------------------------------------------tgctggcgctttgctcgccttttttgcatctcgtctgcccctgaaggcctcgaccccactatcgcgaccggcctcactttgggcctcctctcgtccgataacatttaccaaagacgcgttcagatggctaacatgacttttttttcgtgtataggttcacctccagaccggtcaatgcgtacgtattggt----cgtcgacgacaacaacatgctgctttcaattc------tgtacctcgacaagaaagactaacacgtttcgtagggtaaccaaattggtgctgccttctggtgcgtactcgagctccacgaccgtattccttgacgcgaaatattcatctagttggtgtcgcggctacgaaaatagaaggctgacctcgattacaggcaaaccatctctggcgagcacggcctcgacagcaatggcgtgtacgtacatttctacgccgcatagaccacgcgacctcggactcattactgacctgtgtctagctacaatggtacttcggagctccagcttgagcgtatgaacgtctacttcaacgaggtatgtctaccggtgtctggtacattgtcttgtgcgacatagctcggtttgctgagatgacctctgacgtgttatccttcaggcctccggcaacaaatacgttccccgtgccgtcctcgtcgatctcgagcccggcaccatggacgccgtccgcgctggtcctttcggtcagcttttccgccccgacaacttcgtct-----------------------
>Gnomoniopsis_fragariae_CBS_121226
tcattgctggaacaaacgccctcacgggtgctacccagaaaccctttgtgaatcattctctattgttgcctcggcgcagaccggcttcgtacgaagtcccttttt--agaaaaggagcaggtcggccggtggccctataaactct-tgttttt--tttgtatcttctgagtaaacaactataaatgaatcaaaacttttaacaacggatctcttggttctggcatcgatgaagaacgcagcgaaatgcgataagtaatgtgaattgcagaattcagtgaatcatcgaatctttgaacgcacattgcgcccgctggtattccagcgggcatgcctgttcgagcgtcatttcaaccctcaaaacttcggttttggtgttggaggactacgctaaaacgcgtagcctcccaaattcagtggcgggctcgctagaattttgagcgtagtaatttatacctcgtttgtaaagactagtgatgtttcttgccgtaaaacccccactttctga-----------------------------cacaaactccccatcaatccgacctccttggaagtcaaatctatatcgt-caacaa-gctcgtgcctca-gctgtcaccgcaaggtggcggctgtttgcttggag--aggacgagtggttcgccttttttctgccctaagcacaattttcgttttcagtggtgcggggtttgtcg--ctcttatctgggagatagacaaacgtgacccacccctcgtcactctggggtcatctcggccaacctccagctcctttgacatcccctgcctgcctcacccac--ccaccgtacaataaaccatcatgtcgatgctaatacaattgttatcacagctgctgagctcggaaagggttctttcaagtatgcctgggtgttggacaagctgaaggctgagcgtgagcgtggaatcaccatcgacattgctctctggaagttcgagactcccaagtactacgtcaccgtcattggtaagttaacatctgt---gtctcccgcctcggtcggccatgtcgtgc-tatttggcagtaccgctgcctgatggtgtgcgacgttggtttggggcatccctcaacaataa-gacacatgctgacgcattgactg-tacagacgcccccggccatcgtgatttcatcaagaacatgatcacgggtacctcgcaggccgactgcgccgttctcatcattgcctccggtactggtgagttcgaggctggtatctccaaggatggccagactcgtgagcacgccctgctcgcctacaccctcggtgtcaagcagctcattgttgcttgcaacaagatggacactgccgagtggaagcaggcccgtttcgaggagatccagaaggagacctccaccttcatcaagaaggtcggctacaaccccaagactgttgccttcgtgcccatctccggcttcaacggtgacaacatgattgagggtgagtccctcgacccccgcgccaaggcctggtacaagggctggaagaagctgggttccgacggaaaggaggtctctggaaagactctcctgctggtcctgtgctcgtctttttcgcatcctctctgcccctga-ggccaggaccccactatcgcgaccgacctcactttgggacctcgatcgtccgatttgca-ccccgaaaacgcgtccagatggctaacatgatggtttcttcgcatataggttcacctccagaccggtcaatgcgtacgtatcgttccccattcgtcatcaacgatagctctgttgctcttcgctgggtaggcctcaacatgataggctgacacgtttcgcagggtaaccaaattggtgctgccttctggtgcgtacctgagccccagggttgcattagacgacgcgacaagaatttcgcgaacgtgttgtggccgcgataa-------ctgacttcgtatccaggcaaaccatctctggcgagcacggcctcgacagcaatggcgtgtatgtatcctcctcggctgcgaaacccacgcgattccaa-cccgaaactgaccaacttgaagctacaatggcacctctgagctccagctcgagcgcatgaacgtctacttcaacgaggtatgtctaccaacaccgggggtg-tcctcatggcacggctgctcggtttgctgcggcggaaattgacgtgttctccttaaggcttccggcaacaagtacgttccccgtgccgtcctcgtcgatctcgagcctggtaccatggacgccgtccgcgccggccccttcggtcagcttttccgcccc------------------------------------
>Gnomoniopsis_fragariae_CBS_208_34
tcattgctggaacaaacgccctcacgggtgctacccagaaaccctttgtgaatcattctctattgttgcctcggcgcagaccggcttcgtacgaagtcccttttt--agaaaaggagcaggtcggccggtggccctataaactct-tgttttt--tttgtatcttctgagtaaacaactataaatgaatcaaaacttttaacaacggatctcttggttctggcatcgatgaagaacgcagcgaaatgcgataagtaatgtgaattgcagaattcagtgaatcatcgaatctttgaacgcacattgcgcccgctggtattccagcgggcatgcctgttcgagcgtcatttcaaccctcaaaacttcggttttggtgttggaggactacgctaaaacgcgtagcctcccaaattcagtggcgggctcgctagaattttgagcgtagtaatttatacctcgtttgtaaagactagtgatgtttcttgccgtaaaacccccactttctga--------------------------------------------------------------------------tcgt-caacaa-gctcgtgcctca-gctgtcaccgcaaggtggcggctttttgcttggag--aggacgagtggctcgccttttttctgccctaagcacaattttcgttttcagtggtgcggggtttgtcg--ctcttatctgggagatagacaaacgtgacccacccctcgtcactctggggtcatctcggccaacctccagctcctttgacatcccctgcctgcctcacccac--ccaccgtacaataaaccatcatgtcgatgctaatacaattgttatcacagctgctgagctcggaaagggttctttcaagtatgcctgggtgttggacaagctgaaggctgagcgtgagcgtggaatcaccatcgacattgctctctggaagttcgagactcccaagtactacgtcaccgtcattggtaagttaacatctgt---gtctcccgcctcggtcggccatgtcgtgc-tatttggcagtaccgctgcctgatggtgtgcgacgttggtttggggcatccctcaacaataa-gacacatgctgacgcattgactg-tacagacgctcccggtcaccgtgatttcatcaagaacatgatcacgggtacctcgcaggccgactgcgccgttctcatcattgcctccggtactggtgagttcgaggctggtatctccaaggatggccagactcgtgagcacgccctgctcgcctacaccctcggtgtcaagcagctcattgttgcttgcaacaagatggacactgccgagtggaagcaggcccgtttcgaggagatccagaaggagacctccaccttcatcaagaaggtcggctacaaccccaagactgttgccttcgtgcccatctccggcttcaacggtgacaacatgattgagggtgagtccctcgacccccgcgccaaggcctggtacaagggctggaagaagctgggttccgacggaaaggaggtctctggaaagactctcctgctggtcctgtgctcgtctttttcgcatcctctctgcccctga-ggccaggaccccactatcgcgaccgacctcactttgggacctcgatcgtccgatttgca-ccccgaaaacgcgtccagatggctaacatgatggtttcttcgcatataggttcacctccagaccggtcaatgcgtacgtatcgttccccattcgtcatcaacgatagctctgttgctcttcgctgggtaggcctcaacatgataggctgacacgtttcgcagggtaaccaaattggtgctgccttctggtgcgtacctgagccccagggttgcattagacgacgcgacaagaatttcgcgaacgtgttgtggccgcgataa-------ctgacttcgtatccaggcaaaccatctctggcgagcacggcctcgacagcaatggcgtgtatgtatcctcctcggctgcgaaacccacgcgattccaa-cccgaaactgaccaacttgaagctacaatggcacctctgagctccagctcgagcgcatgaacgtctacttcaacgaggtatgtctaccaacaccgggggtg-tcctcatggcacggctgctcggtttgctgcggcggaaattgacgtgttctccttaaggcttccggcaacaagtacgttccccgtgccgtcctcgtcgatctcgagcctggtaccatggacgccgtccgcgccggcccc---------------------------------------------------------
>Gnomoniopsis_fragariae_CBS_125671
tcattgctggaacaaacgccctcacgggtgctacccagaaaccctttgtgaatcattctctattgttgcctcggcgcagaccggcttcgtacgaagtcccttttt--agaaaaggagcaggtcggccggtggccctataaactct-tgttttt--tttgtatcttctgagtaaacaactataaatgaatcaaaacttttaacaacggatctcttggttctggcatcgatgaagaacgcagcgaaatgcgataagtaatgtgaattgcagaattcagtgaatcatcgaatctttgaacgcacattgcgcccgctggtattccagcgggcatgcctgttcgagcgtcatttcaaccctcaaaacttcggttttggtgttggaggactacgctaaaacgcgtagcctcccaaattcagtggcgggctcgctagaattttgagcgtagtaatttatacctcgtttgtaaagactagtgatgtttcttgccgtaaaaccccc--------------------------------------cacaaactccccatcaatccgacctccttggaagtcaaatctatatcgt-caacaa-gctcgtgcctca-gctgtcaccgcaaggtggcggctttttgcttggag--aggacgagtggctcgccttttttctgccctaagcacaattttcgttttcagtggtgcggggtttgtcg--ctcttatctgggagatagacaaacgtgacccacccctcgtcactctggggtcatctcggccaacctccagctcctttgacatcccctgcctgcctcacccac--ccaccgtacaataaaccatcatgtcgatgctaatacaattgttatcacagctgctgagctcggaaagggttctttcaagtatgcctgggtgttggacaagctgaaggctgagcgtgagcgtggaatcaccatcgacattgctctctggaagttcgagactcccaagtactacgtcaccgtcattggtaagttaacatctgt---gtctcccgcctcggtcggccatgtcgtgc-tatttggcagtaccgctgcctgatggtgtgcgacgttggtttggggcatccctcaacaataa-gacacatgctgacgcattgactg-tacagacgctcccggtcaccgtgatttcatcaagaacatgatcacgggtacctcgcaggccgactgcgccgttctcatcattgcctccggtactggtgagttcgaggctggtatctccaaggatggccagactcgtgagcacgccctgctcgcctacaccctcggtgtcaagcagctcattgttgcttgcaacaagatggacactgccgagtggaagcaggcccgtttcgaggagatccagaaggagacctccaccttcatcaagaaggtcggctacaaccccaagactgttgccttcgtgcccatctccggcttcaacggtgacaacatgattgagggtgagtccctcgacccccgcgccaaggcctggtacaagggctggaagaagctgggttccgacggaaaggaggtctctggaaagactctcctgctggtcctgtgctcgtctttttcgcatcctctctgcccctga-ggccaggaccccactatcgcgaccgacctcactttgggacctcgatcgtccgatttgca-ccccgaaaacgcgtccagatggctaacatgatggtttcttcgcatataggttcacctccagaccggtcaatgcgtacgtatcgttccccattcgtcatcaacgatagctctgttgctcttcgctgggtaggcctcaacatgataggctgacacgtttcgcagggtaaccaaattggtgctgccttctggtgcgtacctgagccccagggttgcattagacgacgcgacaagaatttcgcgaacgtgttgtggccgcgataa-------ctgacttcgtatccaggcaaaccatctctggcgagcacggcctcgacagcaatggcgtgtatgtatcctcctcggctgcgaaacccacgcgattccaa-cccgaaactgaccaacttgaagctacaatggcacctctgagctccagctcgagcgcatgaacgtctacttcaacgaggtatgtctaccaacaccgggggtg-tcctcatggcacggctgctcggtttgctgcggcggaaattgacgtgttctccttaaggcttccggcaacaagtacgttccccgtgccgtcctcgtcgatctcgagcctggtaccatggacgccgtccgcgccggccccttcggtcagctt---------------------------------------------
>Gnomoniopsis_fujianensis_CGMCC_3_28229_
tcattgctggaacaaacgccctcacgggtgctacccagaaaccctttgtgaatcttctataactgttgcctcggcattgactggctcttttatgagggtccctctttcggagaggagcaggtcggccggtggccctataaactctttgtttttacactgtatcttctgagtaaacaactataaatgaatcaaaacttttaacaacggatctcttggttctggcatcgatgaagaacgcagcgaaatgcgataagtaatgtgaattgcagaattcagtgaatcatcgaatctttgaacgcacattgcgcccgctggtattccagcgggcatgcctgttcgagcgtcatttcaaccctcaaaacttcggttttggtgttggaggaacacctgtaaaagggtgccctctgaaattcagtggcgggctcgctagaattttgagcgtagtaatttatacctcgtttgtaaagactagcggttgttcttgccgtaaaacccccactttctga---------------------gggtaagtcacaatctccccatcaatacaatcaccatcatcatgaattctacatcac-aaacatttcgagagccggtcgttgcgacagtggggtcacggccgtttgctct-----gggcagcgtggctctctcttttttcgcctgctgcacatttttcgttttcggtggtgcggggtttgtcgctctcttatctgggagatagacaaacgtgacccactcctcgtccctcactcgctatctcggccatcctccatccaactcaacagcccatgatcttatcctccctc-cccctgctcgattaaccaccatcaaaatgctaactcaattgtctccacagctgctgagctcggaaagggttctttcaagtacgcctgggttctggacaaactgaaggctgagcgtgagcgtggcatcaccatcgacattgctctctggaagttcgagactcccaagtactatgtcaccgtcattggtaagtt-------caactcctttctacccacgtcgaccatgtcgcacaggttcagcagtctc-ctgctcatacatgcgcgacatttgactggacaacctctcaaccccgcactcctttgctaacgaccttccttccacagacgctcccggtcaccgtgatttcatcaagaacat---------------------------------------------------------------------------------------------------------------------------------------------------------------------------------------------------------------------------------------------------------------------------------------------------------------------------------------------------------------------------------------------------------------------------------------------------------------------------------------------------------------------------------------------------------------------------------------------------------------------------------------------------------------------------------------------------ctttctggtgcgtaaccgagctcgacgaccagattcctcgacgcgactttcccatctcagccgtgtcgcggcttcaataa-------ctgacctcgactgcaggcaaaccatctctggcgagcacggcctcgatagcaatggcgtgtatgtatatctccatgccgcgtccaccacgcgacttcag-ctcggaactgaccatcgtacagctacaacggtacctccgagctccagcttgagcgcatgaacgtctacttcaacgaggtatgtgtacaagcagttgggacgttatcatgtgcgacacggttcgcttgcttgggctggcat-tgacgcgctttcttttaggcctccggcaacaagtacgtcccccgtgccgtcctcgtcgatctcgagcctggtaccatggacgccgtccgcgccggccccttcggtcagctgttccgccccgacaacttcgtcttcggccaatctggtgccggaaac
>Gnomoniopsis_fujianensis_SAUCC_1260
tcattgctggaacaaacgccctcacgggtgctacccagaaaccctttgtgaatcttctataactgttgcctcggcattgactggctcttttatgagggtccctctttcggagaggagcaggtcggccggtggccctataaactctttgtttttacactgtatcttctgagtaaacaactataaatgaatcaaaacttttaacaacggatctcttggttctggcatcgatgaagaacgcagcgaaatgcgataagtaatgtgaattgcagaattcagtgaatcatcgaatctttgaacgcacattgcgcccgctggtattccagcgggcatgcctgttcgagcgtcatttcaaccctcaaaacttcggttttggtgttggaggaacacctgtaaaagggtgccctctgaaattcagtggcgggctcgctagaattttgagcgtagtaatttatacctcgtttgtaaagactagcggttgttcttgccgtaaaacccccactttctga---------------------gggtaagtcacaatctccccatcaatacaatcaccatcatcatgaattctacatcac-aaacatttcgagagccggtcgttgcgacagtggggtcacggccgtttgctct-----gggcagcgtggctctctcttttttcgcctgctgcacatttttcgttttcggtggtgcggggtttgtcgctctcttatctgggagatagacaaacgtgacccactcctcgtccctcactcgctatctcggccatcctccatccaactcaacagcccatgatcttatcctccctc-cccctgctcgattaaccaccatcaaaatgctaactcaattgtctccacagctgctgagctcggaaagggttctttcaagtacgcctgggttctggacaaactgaaggctgagcgtgagcgtggcatcaccatcgacattgctctctggaagttcgagactcccaagtactatgtcaccgtcattggtaagtt-------caactcctttctacccacgtcgaccatgtcgcacaggttcagcagtctc-ctgctcatacatgcgcgacatttgactggacaacctctcaaccccgcactcctttgctaacgaccttccttccacagacgctcccggtcaccgtgatttcatcaagaacat---------------------------------------------------------------------------------------------------------------------------------------------------------------------------------------------------------------------------------------------------------------------------------------------------------------------------------------------------------------------------------------------------------------------------------------------------------------------------------------------------------------------------------------------------------------------------------------------------------------------------------------------------------------------------------------------------ctttctggtgcgtaaccgagctcgacgaccagattcctcgacgcgactttcccatctcagccgtgtcgcggcttcaataa-------ctgacctcgactgcaggcaaaccatctctggcgagcacggcctcgatagcaatggcgtgtatgtatatctccatgccgcgtccaccacgcgacttcag-ctcggaactgaccatcgtacagctacaacggtacctccgagctccagcttgagcgcatgaacgtctacttcaacgaggtatgtgtacaagcagttgggacgttatcatgtgcgacacggttcgcttgcttgggctggcat-tgacgcgctttcttttaggcctccggcaacaagtacgtcccccgtgccgtcctcgtcgatctcgagcctggtaccatggacgccgtccgcgccggccccttcggtcagctgttccgccccgacaacttcgtcttcggccaatctggtgccggaaac
>Gnomoniopsis_guangdongensis_CFCC_54443_
---ttgct-ggacaaacgccctcacgggtgctacccagaaaccctttgtgaattattctcaaacgttgcctcggcagtgactggctttgtaaaaagtccctttcttgaagaaaggagcaggtcggccggtggccctataaactctttgtttttaccatgtatcttctgagtaaacaaaaaaaaatgaatcaaaacttttaacaacggatctcttggttctggcatcgatgaaaaacgcagcgaaatgcgataagtaatgtgaattgcaaaattcagtgaatcatcgaatctttgaacgcacattgcgcccgctggtattccagcgggcatgcctgttcgagcgtcatttcaaccctcaaaacttttgttttggtgttggaggactacctgtaaaagggtagcctctgaaatttagtggcgggctcgctaaaattttgagcgtagtaatttttatctcgtttgtaaaractagcggtgttctttgccgtaaaaccccc---------------------------------------------------------------------------------catcaaaaatcacctcaaaccgctgctactgcgaccgcatggtcgtggccattggccttttg-ggggcgcagtggctcgtc-ttttttcgcccactgcacatttttcgttttcggtggtgcggggtttgt--ccctcttatctaggagatagacaaacgtgacccaccctgggtcactcaatggtcccctcggccatcctccattcatctcaacaacccatacccatatccttgtcat--------cataccatggagttttcaatgctaattcgaatgtcataacagctgctgagctcggaaagggttctttcaagtac-----------------------------------------------------------------------------------------------------------------------------------------------------------------------------------------------------------------------------------------------------------------------------------------------------------------------------------------------------------------------------------------------------------------------------------------------------------------------------------------------------------------------------------------------------------------------------------------------------------------------------------------------------------------------------------------------------------------------------------------------------------------------------------------------------------------------------------------------------------------------------------------------------------------------------------------------------------------------gtaaccaaattggtgctgccttctggtgcgtactcgagctccacgaccatactcctcgacgcgaaacacacatctagacggtgtcgcggctacgaaaacacaagactgacctcgactgcaggcaaaccatctctggcgagcacggcctcgacagcaatggcgtgtacgttcatttctacgccgcatacgatacgcgaccttgggctcaggactgacctgtgtctagctacaatggtacctcggaactccagctcgagcgtatgaacgtctacttcaacgaggtatgtctaccaatatctgggacgttgttttgtgcgacacagatcggtttgctgggatgaaatctgacgcgttttcctccaggcctcgggcaacaagtacgttccccgtgccgtcctcgtcgatctcgagcccggcaccatggacgccgtccgcgccggtcctttcggtcagcttttccgccccgacaacttcgtct-----------------------
>Gnomoniopsis_guangdongensis_CFCC_54331
--attgctggaacaaacgccctcacgggtgctacccagaaaccctttgtgaattattctcaaacgttgcctcggcagtgactggctttgtaaaaagtccctttcttgaagaaaggagcaggtcggccggtggccctataaactctttgtttttaccatgtatcttctgagtaaacaaaaaaaaatgaatcaaaacttttaacaacggatctcttggttctggcatcgatgaagaacgcagcgaaatgcgataagtaatgtgaattgcagaattcagtgaatcatcgaatctttgaacgcacattgcgcccgctggtattccagcgggcatgcctgttcgagcgtcatttcaaccctcaaaacttttgttttggtgttggaggactacctgtaaaagggtagcctctgaaatttagtggcgggctcgctagaattttgagcgtagtaatttttatctcgtttgtaaagactagcggtgttctttgccgtaaaaccccc---------------------------------------------------------------------------------catcaaaaatcacctcaaaccgctgctactgcgaccgcatggtcgtggccattggccttttg-ggggcgcagtggctcgtc-ttttttcgcccactgcacatttttcgttttcggtggtgcggggtttgt--ccctcttatctaggagatagacaaacgtgacccaccctgggtcactcaatggtcccctcggccatcctccattcatctcaacaacccatacccatatccttgtcat--------cataccatggagttttcaatgctaattcgaatgtcataacagctgctgagctcggaaagggttctttcaagtac-----------------------------------------------------------------------------------------------------------------------------------------------------------------------------------------------------------------------------------------------------------------------------------------------------------------------------------------------------------------------------------------------------------------------------------------------------------------------------------------------------------------------------------------------------------------------------------------------------------------------------------------------------------------------------------------------------------------------------------------------------------------------------------------------------------------------------------------------------------------------------------------------------------------------------------------------------------------------gtaaccaaattggtgctgccttctggtgcgtactcgagctccacgaccatactcctcgacgcgaaacacacatctagacggtgtcgcggctacgaaaacacaagactgacctcgactgcaggcaaaccatctctggcgagcacggcctcgacagcaatggcgtgtacgttcatttctacgccgcatacgatacgcgaccttgggctcaggactgacctgtgtctagctacaatggtacctcggaactccagctcgagcgtatgaacgtctacttcaacgaggtatgtctaccaatatctgggacgttgttttgtgcgacacagatcggtttgctgggatgaaatctgacgcgttttcctccaggcctcgggcaacaagtacgttccccgtgccgtcctcgtcgatctcgagcccggcaccatggacgccgtccgcgccggtcctttcggtcagcttttccgccccgacaacttcgtct-----------------------
>Gnomoniopsis_guangdongensis_CFCC_54282
--attgctggaacaaacgccctcacgggtgctacccagaaaccctttgtgaattattctcaaacgttgcctcggcagtgactggctttgtaaaaagtccctttcttgaggaaaggagcaggtcggccggtggccctataaactctttgtttttaccatgtatcttctgagtaaacaaaaaaaaatgaatcaaaacttttaacaacggatctcttggttctggcatcgatgaagaacgcagcgaaatgcgataagtaatgtgaattgcagaattcagtgaatcatcgaatctttgaacgcacattgcgcccgctggtattccagcgggcatgcctgttcgagcgtcatttcaaccctcaaaacttttgttttggtgttggaggactacctgtaaaagggtagcctctgaaatttagtggcgggctcgctagaattttgagcgtagtaatttttatctcgtttgtaaagactagcggtgttctttgccgtaaaaccccc---------------------------------------------------------------------------------cataaaaaatcacctcaaaccgctgctactgcgaccgcatggtcgtggccgttggccttttg-ggggcgaagtggctcgtc-ttttttcgcccactgcacatttttcgttttcggtggtgcggggtttgt--ccctcttatctaggagatagacaaacgtgacccaccctgggtcactcaatggtcccctcggccatcctccattcatctcaacaacccatacccatatccttgtcat--------cataccatggagttttcaatgctaactcgaatgtcataacagctgctgagctcggaaagggttctttcaagtac-----------------------------------------------------------------------------------------------------------------------------------------------------------------------------------------------------------------------------------------------------------------------------------------------------------------------------------------------------------------------------------------------------------------------------------------------------------------------------------------------------------------------------------------------------------------------------------------------------------------------------------------------------------------------------------------------------------------------------------------------------------------------------------------------------------------------------------------------------------------------------------------------------------------------------------------------------------------------gtaaccaaattggtgctgccttctggtgcgtactcgagctccacgaccatactcctcgacgcgaaacacacatctagacggtgtcgcggctacgaaaacacaagactgacctcgactgcaggcaaaccatctctggcgagcacggcctcgacagcaatggcgtgtacgttcatttctacgccgcatacgatacgcgaccttgggctcaggactgacctgtgtctagctacaatggtacctcggaactccagctcgagcgtatgaacgtctacttcaacgaggtatgtctaccaatatctgggacgttgttttgtgcgacacagatcggtttgctgggatgaaatctgacgcgttttcctccaggcctcgggcaacaagtacgttccccgtgccgtcctcgtcgatctcgagcccggcaccatggacgccgtccgcgccggtcctttcggtcagcttttccgccccgacaacttcgtct-----------------------
>Gnomoniopsis_guttulata_MS_0312
tcattgctggaacaaacgccctcacgggtgctacccagaaaccctttgtgaattattctctattgttgcctcggcgcagactggcttcgtacgaagtcccttgttg-cagcaaggagcaggtcggccggtggccctataaactctatgttttt--cttgtatcttctgagtaaacaactataaatgaatcaaaacttttaacaacggatctcttggttctggcatcgatgaagaacgcagcgaaatgcgataagtaatgtgaattgcagaattcagtgaatcatcgaatctttgaacgcacattgcgcccgctggtattccagcgggcatgcctgttcgagcgtcatttcaaccctcaaaacctcggttttggtgttggaggactacgctaaaacgcgtagcctctgaaattcagtggcgggctcgctagaattttgagcgtagtaatttatacctcgtttgtaaagactagtgatgcttcttgccgtaaaacccccactttctga????????????????????????????????????????????????????????????????????????????????????????????????????????????????????????????????????????????????????????????????????????????????????????????????????????????????????????????????????????????????????????????????????????????????????????????????????????????????????????????????????????????????????????????????????????????????????????????????????????????????????????????????????????????????????????????????????????????????????????????????????????????????????????????????????????????????????????????????????????????????????????????????????????????????????????????????????????????????????????????????????????????????????????????????????????????????????????????????????????????????????????????????????????????????????????????????????????????????????????????????????????????????????????????????????????????????????????????????????????????????????????????????????????????????????????????????????????????????????????????????????????????????????????????????????????????????????????????????????????????????????????????????????????????????????????????????????????????????????????????????????????????????????????????????????????????????????????????????????????????????????????????????????????????????????????????????????????????????????????????????????????????????????????????????????????????????????????????????????????????????????????????????????????????????????????????????????????????????????????????????????????????????????????????????????????????????????????????????????????????????????????????????????????????????????????????????????????????????????????????????????????????????????????????????????????????????????????????????????????????????????????????????????????????????????????????????????????????????????????????????????????????????????????????????????????????????????????????????????
>Gnomoniopsis_hainanensis_CFCC_54376_
--attgctggaacaaacgccctcacgggtgctacccagaaaccctttgtgaactttctataactgttgcctcggcattgactggcttctttatgaggtccctttcttcggaaaggagcaggtcggccggtggccctataaactc-ttgtttttacactgtatcttctgagtaaaaaattataaatgaatcaaaacttttaacaacggatctcttggttctggcatcgatgaagaacgcagcgaaatgcgataagtaatgtgaattgcagaattcagtgaatcatcgaatctttgaacgcacattgcgcccgctggtattccagcgggcatgcctgttcgagcgtcatttcaaccctcaaaactccggttttggtgttggaggaatacctgtaaaagggtaccctctgaaatttagtggcgggctcgctagaattttgagcgtagtaatttatacctcgtttgtaaagtctagcggtt-ctcttgccgtaaaaccccc-------------------------------------------------------------------catcatcaagact----------------------ggaaatgctgcgatcg-cgagtcgcgggcgtttgctct-----cagcggagtggctc---tttttttcacctactgcacatttttcgttttcagtggtgcggggtttgtt-gcctcttatctgggagatagacaaacgtgacccactcctcgtcactc------------------cccccatcaactttaacaacccatgcccatcccgtcctg--tccgtactcattcaatgatta-catgatactaactaaagcatcatcacagctgctgagctcggaaagggttctttcaagtat-----------------------------------------------------------------------------------------------------------------------------------------------------------------------------------------------------------------------------------------------------------------------------------------------------------------------------------------------------------------------------------------------------------------------------------------------------------------------------------------------------------------------------------------------------------------------------------------------------------------------------------------------------------------------------------------------------------------------------------------------------------------------------------------------------------------------------------------------------------------------------------------------------------------------------------------------------------------------gtaaccaaatcggtgctgctttctggtgcgtacccgacctctacggccacatctttggacgcgaaatgcccatctcgaccgtgtcgtagcttcaatta-------ctgacctcaactgcaggcaaaccatctctggcgagcacggcctcgacagcaatggcgtgtatgta---tcttaggccacgtgcaccacgcgacttcac-ctcaaaactaatcgccgtatagctacaacggtacctctgagctccagctcgagcgtatgaacgtctacttcaacgaggtatgtctaataatgcctgggc-----------------cgtcttgtttcgctagggttggttctgacgcgggttccttcaggcttccggcaacaagtacgttccccgtgccgtcctcgtcgatctcgagcctggtaccatggacgccgttcgtgccggccccttcggtcagctgttccgtcccgacaactttgtct-----------------------
>Gnomoniopsis_hainanensis_CFCC_55877
--attgctggaacaaacgccctcacgggtgctacccagaaaccctttgtgaactttctataactgttgcctcggcattgactggcttctttatgaggtccctttcttcggaaaggagcaggtcggccggtggccctataaactc-ttgtttttacactgtatcttctgagtaaaaaattataaatgaatcaaaacttttaacaacggatctcttggttctggcatcgatgaagaacgcagcgaaatgcgataagtaatgtgaattgcagaattcagtgaatcatcgaatctttgaacgcacattgcgcccgctggtattccagcgggcatgcctgttcgagcgtcatttcaaccctcaaaactccggttttggtgttggaggaatacctgtaaaagggtaccctctgaaatttagtggcgggctcgctagaattttgagcgtagtaatttatacctcgtttgtaaagtctagcggtt-ctcttgccgtaaaaccccc-------------------------------------------------------------------catcatcaagact----------------------ggaaatgctgcgatcg-cgagtcgcgggcgtttgctct-----cagcggagtggctc---tttttttcacctactgcacatttttcgttttcagtggtgcggggtttgtt-gcctcttatctgggagatagacaaacgtgacccactcctcgtcactc------------------cccccatcaactttaacaacccatgcccatcccgtcctg--tccgtactcattcaatgatta-catgatactaactaaagcatcatcacagctgctgagctcggaaagggttctttcaagtat-----------------------------------------------------------------------------------------------------------------------------------------------------------------------------------------------------------------------------------------------------------------------------------------------------------------------------------------------------------------------------------------------------------------------------------------------------------------------------------------------------------------------------------------------------------------------------------------------------------------------------------------------------------------------------------------------------------------------------------------------------------------------------------------------------------------------------------------------------------------------------------------------------------------------------------------------------------------------gtaaccaaatcggtgctgctttctggtgcgtacccgacctctacggccacatctttggacgcgaaatgcccatctcgaccgtgtcgtagcttcaatta-------ctgacctcaactgcaggcaaaccatctctggcgagcacggcctcgacagcaatggcgtgtatgta---tcttaggccacgtgcaccacgcgacttcac-ctcaaaactaatcgccgtatagctacaacggtacctctgagctccagctcgagcgtatgaacgtctacttcaacgaggtatgtctaataatgcctgggc-----------------cgtcttgtttcgctagggttggttctgacgcgggttccttcaggcttccggcaacaagtacgttccccgtgccgtcctcgtcgatctcgagcctggtaccatggacgccgttcgtgccggccccttcggtcagctgttccgtcccgacaactttgtct-----------------------
>Gnomoniopsis_idaeicola_CBS_125672
tcattgctggaacaaacgccctcacgggtgctacccagaaaccctttgtgaattcttctctattgttgcctcggcacagactggcttcctacgaagtcccctattttggtaagggagcaggtcggccggtggccctataaactctttgtttttactatgtatcttctgagtaaacaactataaatgaatcaaaacttttaacaacggatctcttggttctggcatcgatgaagaacgcagcgaaatgcgataagtaatgtgaattgcagaattcagtgaatcatcgaatctttgaacgcacattgcgcccgctggtattccagcgggcatgcctgttcgagcgtcatttcaaccctcaaaacctcggttttggtgttggaggactacgccacccagcgtagcctctgaaatacagtggcgggctcgctagaattttgagcgtagtaatttatacctcgtttgtaaagactagcggtgtctcttgccgtaaaaccccc--------------------------------------gataatttccccatcaattcgatccccttgaccatcaaaactacaaagc-aaacaa-tccggagccaca-gctgcgaccgcagcatggcggctgtttgctt--gg--ggccagagtggctcagc-ttttttcaccctgtgcacatttttcctattcggtggtgcggggtttgtcg--ctcttatctgggagatagacaaacgtgacccaccctccgtcac--aaaggccatctcggccaacctcaacccactttgacagcccatgcccacacccttcct--ctcttgttcatttaactatgataccgttgctaaatcgattgtcatcacagctgctgagctcggaaagggttctttcaagtatgcctgggttctggacaagctgaaggctgagcgtgagcgtggaatcactatcgacattgctctctggaagttcgagactcccaagtactatgtcaccgtcattggtaagtcagcaatcaa---tccctacgccgttattggccgtgtcgtgcaggtttggcagcattgccgcccgaccgtgtgcgataccgggctgtgcgaagcctcaatttcgc-gacaactgctgacgccctgatt--tacagacgctcccggtcaccgtgatttcatcaagaacatgatcactggtacttcccaggccgactgcgctgttctcatcattgcctccggtactggtgagttcgaggctggtatctccaaggatggccagactcgtgagcacgctctgctcgcatacaccctcggtgtcaagcagctcattgttgcttgcaacaagatggacactgccgagtggaagcaggcccgtttcgaggagatccagaaggagacctccaccttcatcaagaaggtcggctacaaccccaagaccgttgcctttgtccccatctctggcttcaacggtgacaacatgatcgagggcgagactctcgacccccgtgccaaggcctggtacaagggctggaagaagctgggttccgacggcaaggaggtctctggaaagaccctcctgctggcgctgggcctcgctttttcgcatttgctgtgcccctgaaggcctagaccccactatcgcgaccggcctcactttaggacctcgatcgtccatgatttcacccaaaagacgcgtctagatggctaacatgatgctttcttcgcatttaggttcacctccagaccggtcaatgcgtacgtacccgtgccccgccgtcgacaacgacacctgggccgctctttgctgggtaggcctcaacatgacagactgacacgttttgcagggtaaccaaattggtgctgccttctggtgcgtccccgagcgaaaagatcgtgttcttcgacgcgacaagcccttctcaaccgtgttgcggcgctgatga-------ctgacctcgtctgcaggcaaactatctctggcgagcacggcctcgacagcaatggcgtgtacgtatctctcctggccgcgaacactacgcgattccaagaccagaactgaccatcatacagctacaatggcacctcggagcttcagctcgagcgcatgaatgtctacttcaacgaggtatgtctaccaacccctggggtg-tggtcattgcaaggttgcttggactgcttcgacgggaattaacgcgtttccctttaggcctccggcaacaagtacgttccccgtgccgtcctcgtcgatctcgagcctggtaccatggacgccgtccgcgccggccccttcggccagctg---------------------------------------------
>Gnomoniopsis_idaeicola_CBS_125673
tcattgctggaacaaacgccctcacgggtgctacccagaaaccctttgtgaattcttctctattgttgcctcggcacagactggcttcctacgaagtcccctattttggtaagggagcaggtcggccggtggccctataaactctttgtttttactatgtatcttctgagtaaacaactataaatgaatcaaaacttttaacaacggatctcttggttctggcatcgatgaagaacgcagcgaaatgcgataagtaatgtgaattgcagaattcagtgaatcatcgaatctttgaacgcacattgcgcccgctggtattccagcgggcatgcctgttcgagcgtcatttcaaccctcaaaacctcggttttggtgttggaggactacgccacccagcgtagcctctgaaatacagtggcgggctcgctagaattttgagcgtagtaatttatacctcgtttgtaaagactagcggtgtctcttgccgtaaaaccccc--------------------------------------gataatttccccatcaattcgatccccttgaccatgaaaactacaaagc-aaacaa-tccggagccaca-gctgcgaccgcagcatggcggctgtttgctt--gg--ggccagagtggctcagc-ttttttcaccctgtgcacatttttcctattcggtggtgcggggtttgtcg--ctcttatctgggagatagacaaacgtgacccaccctccgtcac--aaaggccatctcggccaacctcaacccactttgacagcccatgcccacacccttcct--ctcttgttcatttaactatgataccgttgctaaatcgattgtcatcacagctgctgagctcggaaagggttctttcaagtatgcctgggttctggacaagctgaaggctgagcgtgagcgtggaatcactatcgacattgctctctggaagttcgagactcccaagtactatgtcaccgtcattggtaagtcagcaatcaa---tccctacgccgttattggccgtgtcgtgcaggtttggcagcattgccgcccgaccgtgtgcgataccgggctgtgcgaagcctcaatttcgc-gacaactgctgacgccctgatt--tacagacgctcccggtcaccgtgatttcatcaagaacatgatcactggtacttcccaggccgactgcgctgttctcatcattgcctccggtactggtgagttcgaggctggtatctccaaggatggccagactcgtgagcacgctctgctcgcatacaccctcggtgtcaagcagctcattgttgcttgcaacaagatggacactgccgagtggaagcaggcccgtttcgaggagatccagaaggagacctccaccttcatcaagaaggtcggctacaaccccaagaccgttgcctttgtccccatctctggcttcaacggtgacaacatgatcgagggcgagactctcgacccccgtgccaaggcctggtacaagggctggaagaagctgggttccgacggcaaggaggtctctggaaagaccctcctgctggcgctgggcctcgctttttcgcatttgctgtgcccctgaaggcctagaccccactatcgcgaccggcctcactttaggacctcgatcgtccatgatttcacccaaaagacgcgtctagatggctaacatgatgctttcttcgcatttaggttcacctccagaccggtcaatgcgtacgtacccgtgccccgccgtcgacaacgacacctgggccgctctttgctgggtaggcctcaacatgacagactgacacgttttgcagggtaaccaaattggtgctgccttctggtgcgtccccgagcgaaaagatcgtgttcttcgacgcgacaagcccttctcaaccgtgttgcggcgctgatga-------ctgacctcgtctgcaggcaaactatctctggcgagcacggcctcgacagcaatggcgtgtacgtatctctcctggccgcgaacactacgcgattccaagaccagaactgaccatcatacagctacaatggcacctcggagcttcagctcgagcgcatgaatgtctacttcaacgaggtatgtctaccaacccctggggtg-tggtcattgcaaggttgcttggactgcttcgacgggaattaacgcgtttccctttaggcctccggcaacaagtacgttccccgtgccgtcctcgtcgatctcgagcctggtaccatggacgccgtccgcgccggccccttcggccagctg---------------------------------------------
>Gnomoniopsis_idaeicola_CBS_125674_
tcattgctggaacaaacgccctcacgggtgctacccagaaaccctttgtgaattcttctctattgttgcctcggcacagactggcttcctacgaagtcccctattttggtaagggagcaggtcggccggtggccctataaactctttgtttttactatgtatcttctgagtaaacaactataaatgaatcaaaacttttaacaacggatctcttggttctggcatcgatgaagaacgcagcgaaatgcgataagtaatgtgaattgcagaattcagtgaatcatcgaatctttgaacgcacattgcgcccgctggtattccagcgggcatgcctgttcgagcgtcatttcaaccctcaaaacctcggttttggtgttggaggactacgccacccagcgtagcctctgaaatacagtggcgggctcgctagaattttgagcgtagtaatttatacctcgtttgtaaagactagcggtgtctcttgccgtaaaaccccc--------------------------------------gataatttccccatcaattcgatccccttgaccatcaaaactacaaagc-aaacaa-tccggagccaca-gctgcgaccgcagcatggcggctgtttgctt--gg--ggccagagtggctcagc-ttttttcaccctgtgcacatttttcctattcggtggtgcggggtttgtcg--ctcttatctgggagatagacaaacgtgacccaccctccgtcac--aaaggccatctcggccaacctcaacccactttgacagcccatgcccacacccttcct--ctcttgttcatttagctatgataccgttgctaattcgattgtcatcacagctgctgagctcggaaagggttctttcaagtatgcctgggttctggacaagctgaaggctgagcgtgagcgtggaatcactatcgacattgctctctggaagttcgagactcccaagtactatgtcaccgtcattggtaagttagcaatcaa---tccctacgccgttattggccttgtcgtgcaggtttggcggcattgccgcccgaccgtgtgcgataccgggctgtgcgaagcctcaatttcgc-gacaactgctgacgccctgatt--tacagacgctcccggtcaccgtgatttcatcaagaacatgatcactggtacttcccaggccgactgcgctgttctcatcattgcctccggtactggtgagttcgaggctggtatctccaaggatggccagactcgtgagcacgctctgctcgcatacaccctcggtgtcaagcagctcattgttgcttgcaacaagatggacactgccgagtggaagcaggcccgtttcgaggagatccagaaggagacctccaccttcatcaagaaggtcggctacaaccccaagaccgttgcctttgtccccatctctggctttaacggtgacaacatgatcgagggcgagtctctcgacccccgtgccaaggcctggtacaagggctggaagaagctgggttccgacggcaaggaggtctctggaaagaccctcctgctggcgctgggtttcgctttttcgcatttgctgtgcccctgaaggcctagaccccactatcgcgrccggcctcactttggggcctcgatcgtccatgatttcacccaaaagacgcgtctagatggctaacatgatgctttcttcgcatttaggttcacctccagaccggtcaatgcgtacgtacccgtgccccgccgtcgacaacgacacctggaccgctctatgctgggtaggcctcgacatgacagactgacacgttttgcagggtaaccaaattggtgctgccttctggtgcgtccccgagcgaaaagatcgtgttctgcgacgcgacaagcccttctcaaccgtgttgtggcgctgatga-------ctgacctcgtctgcaggcaaactatctctggcgagcacggcctcgacagcaatggcgtgtacgtatctctcctggccgcgaacactacgcgattccaagaccagaactgaccatcatacagctacaacggcacctcggagcttcagctcgagcgcatgaatgtctacttcaacgaggtatgtctaccaacccctggggtg-tggtcattgcagggttgcttggactgcttcgatgggaattaacgcgttttcctttaggcctccggcaacaagtacgttccccgtgccgtcctcgtcgatctcgagcctggtaccatggacgccgtccgcgccggccccttcggccagctg---------------------------------------------
>Gnomoniopsis_idaeicola_CBS_125675
tcattgctggaacaaacgccctcacgggtgctacccagaaaccctttgtgaattcttctctattgttgcctcggcacagactggcttcctacgaagtcccctattttggtaagggagcaggtcggccggtggccctataaactctttgtttttactatgtatcttctgagtaaacaactataaatgaatcaaaacttttaacaacggatctcttggttctggcatcgatgaagaacgcagcgaaatgcgataagtaatgtgaattgcagaattcagtgaatcatcgaatctttgaacgcacattgcgcccgctggtattccagcgggcatgcctgttcgagcgtcatttcaaccctcaaaacctcggttttggtgttggaggactacgccacccagcgtagcctctgaaatacagtggcgggctcgctagaattttgagcgtagtaatttatacctcgtttgtaaagactagcggtgtctcttgccgtaaaaccccc--------------------------------------gataatttccccatcaattcgatccccttgaccatcaaaactacaaagc-aaacaa-tccggagccaca-gctgcgaccgcagcatggcggctgtttgctt--gg--ggccagagtggctcagc-ttttttcaccctgtgcacatttttcctattcggtggtgcggggtttgtcg--ctcttatctgggagatagacaaacgtgacccaccctccgtcac--aaaggccatctcggccaacctcaacccactttgatagcccatgcccacacccttcct--ctcttgttcatttaactatgataccgttgctaaatcgattgtcatcacagctgctgagctcggaaagggttctttcaagtatgcctgggttctggacaagctgaaggctgagcgtgagcgtggaatcactatcgacattgctctctggaagttcgagactcccaagtactatgtcaccgtcattggtaagttagcagtcaa---tccctaccccgttattggccttgtcgtgcaggtttggcggcattgccgcccgaccgtgtgcgataccgggctgtgcgaagcctcaatttcgc-gacaactgctgacgccctgatt--tacagacgctcccggtcaccgtgatttcatcaagaacatgatcactggtacttcccaggccgactgcgctgttctcatcattgcctccggtactggtgagttcgaggctggtatctccaaggatggccagactcgtgagcacgctctgctcgcatacaccctcggtgtcaagcagctcattgttgcttgcaacaagatggacactgccgagtggaagcaggcccgtttcgaggagatccagaaggagacctccaccttcatcaagaaggtcggctacaaccccaagaccgttgcctttgtccccatctctggcttcaacggtgacaacatgatcgagggcgagtctctcgacccccgtgccaaggcctggtacaagggctggaagaagctgggttccgacggcaaggaggtctctggaaagaccctcctgctggcgctgggtttcgctttttcgcatttgctgtgcccctgaaggcctagaccccactatcgcgaccggcctcactttggggcctcgatcgtccatgatttcacccaaaagacgcgtctagatggctaacatgatgctttcttcgcatttaggttcacctccagaccggtcaatgcgtacgtacccgtgccccgccgtcgacaacgacacctggaccgctctatgctgggtaggcctcgacatgacagactgacacgttttgcagggtaaccaaattggtgctgccttctggtgcgtccccgagcgaaaagatcgtgttctgcgacgcgacaagcccttctcaaccgtgttgtggcgctgatga-------ctgacctcgtctgcaggcaaactatctctggcgagcacggcctcgacagcaatggcgtgtacgtatctctcctggccgcgaacactacgcgattccaagaccagaactgaccatcatacagctacaacggcacctcggagcttcagctcgagcgcatgaatgtctacttcaacgaggtatgtctaccaacccctggggtg-tggtcattgcagggttgcttggactgcttcgatgggaattaacgcgttttcctttaggcctccggcaacaagtacgttccccgtgccgtcctcgtcgatctcgagcctggtaccatggacgccgtccgcgccggccccttcggccagctg---------------------------------------------
>Gnomoniopsis_idaeicola_CBS_125676
tcattgctggaacaaacgccctcacgggtgctacccagaaaccctttgtgaattcttctctattgttgcctcggcacagactggcttcctacgaagtcccctattttggtaagggagcaggtcggccggtggccctataaactctttgtttttactatgtatcttctgagtaaacaactataaatgaatcaaaacttttaacaacggatctcttggttctggcatcgatgaagaacgcagcgaaatgcgataagtaatgtgaattgcagaattcagtgaatcatcgaatctttgaacgcacattgcgcccgctggtattccagcgggcatgcctgttcgagcgtcatttcaaccctcaaaacctcggttttggtgttggaggactacgccacccagcgtagcctctgaaatacagtggcgggctcgctagaattttgagcgtagtaatttatacctcgtttgtaaagactagcggtgtctcttgccgtaaaaccccc------------------------------------------------------------------------------------agc-aaacaa-tccggagccaca-gctgcgaccgcagcatggcggctgtttgctt--gg--ggccagagtggctcagc-ttttttcaccctgtgcacatttttcctattcggtggtgcggggtttgtcg--ctcttatctgggagatagacaaacgtgacccaccctccgtcac--aaaggccatctcggccaacctcaacccactttgatagcccatgcccacacccttcct--ctcttgttcatttaactatgataccgttgctaaatcgattgtcatcacagctgctgagctcggaaagggttctttcaagtatgcctgggttctggacaagctgaaggctgagcgtgaacgtggaatcactatcgacattgctctctggaagttcgagactcccaagtactatgtcaccgtcattggtaagttagcaatcaa---tccctaccccgttattggccttgtcgtgcaggtttggcggcattgccgcccgaccgtgtgcgataccgggctgtgcgaagcctcaatttcgc-gacaactgctgacgccctgatt--tacagacgctcccggtcaccgtgatttcatcaagaacatgatcactggtacttcccaggccgactgcgctgttctcatcattgcctccggtactggtgagttcgaggctggtatctccaaggatggccagactcgtgagcacgctctgctcgcatacaccctcggtgtcaagcagctcattgttgcttgcaacaagatggacactgccgagtggaagcaggcccgtttcgaggagatccagaaggagacctccaccttcatcaagaaggtcggctacaaccccaagaccgttgcctttgtccccatctctggcttcaacggtgacaacatgatcgagggcgagtctctcgacccccgtgccaaggcctggtacaagggctggaagaagctgggttccgacggcaaggaggtctctggaaagaccctcctgctggcgctgggtttcgctttttcgcatttgctgtgcccctgaaggcctagaccccactatcgcgaccggcctcactttggggcctcgatcgtccatgatttcacccaaaagacgcgtctagatggctaacatgatgctttcttcgcatttaggttcacctccagaccggtcaatgcgtacgtacccgtgccccgccgtcgacaacgacacctggaccgctctatgctgggtaggcctcgacatgacagactgacacgttttgcagggtaaccaaattggtgctgccttctggtgcgtccccgagcgaaaagatcgtgttctgcgacgcgacaagcccttctcaaccgtgttgtggcgctgatga-------ctgacctcgtctgcaggcaaactatctctggcgagcacggcctcgacagcaatggcgtgtacgtatctctcctggccgcgaacactacgcgattccaagaccagaactgaccatcatacagctacaacggcacctcggagcttcagctcgagcgcatgaatgtctacttcaacgaggtatgtctaccaacccctggggtg-tggtcattgcagggttgcttggactgcttcgatgggaattaacgcgttttcctttaggcctccggcaacaagtacgttccccgtgccgtcctcgtcgatctcgagcctggtaccatggacgccgtccgcgccgg--------gtggggtg---------------------------------------------
>Gnomoniopsis_juglandis_CGMCC_3_28233_
tcattgctggaataaacgctcgcaagagtgctacccagaaaccctttgtgaatttttctcaaatgttgcctcggcagtgactggcttcttaatggagtccctcttc----ggaggagcaggtcggccggtggccctataaactctttgtttttaccatgtatcttctgagtttttacaaataaatgaatcaaaacttttaacaacggatctcttggttctggcatcgatgaagaacgcagcgaaatgcgataagtaatgtgaattgcagaattcagtgaatcatcgaatctttgaacgcacattgcgcccgctggtattccagcgggcatgcctgttcgagcgtcatttcaaccctcaaaacttctgttttggtgttggaggaatacctgtaaaagggtaccctctgaaatttagtggcgggctcgctagaattttgagcgtagtaatttatacctcgtttatgaagactagtgatgttctttgccgtaaaacccccactttctga--------------------agggtaagtcacaatctccccatcatcttgaattgcttccccatcgattctacatcacaaaatacttcacagtgctgctgctgcgaccgcaaggtcgtggccgttgccctgttgaggggcgaagtggctcgtctttttttcgcctactgcacaattttcgttttcggtggtgcggggtttgt--ccctcttatctgggagacatacaaacgtgacccactcttggtcactgaatggtcttctcggccatcctcca-ccacctcaacagtcctgacccatatctccgtctcccttcttgtgtacaatgatcgtctcgatgctaactcgattatcatcacagctgctgagctcggaaagggttccttcaagtacgcctgggttcttgacaagctgaaggctgagcgtgagcgtggaatcaccatcgacattgctctctggaagttcgagactcccaagtactatgtcaccgtcattggtaagtcctacattcaatcccaacatcttgttgtcgaccatgtcgcgcaggtctcgcagcgtcgttgcctgacaatgcgcggcgcttggctcgacaactgtttcattccgcacacatttgctgacgacttcattcctacagacgctcccggtcaccgtgatttcatcaagaacat---------------------------------------------------------------------------------------------------------------------------------------------------------------------------------------------------------------------------------------------------------------------------------------------------------------------------------------------------------------------------------------------------------------------------------------------------------------------------------------------------------------------------------------------------------------------------------------------------------------------------------------------------------------------------------------------------------------tactcgagcttcacgaccgtatacctcgacgcgaaatacacatttaggcggtgtcgcggctacgaaaatagaaggctgacctcgaatgcaggcaaaccatctctggcgagcacggcctcgacagcaatggcgtgtacgtacatttctacgccacat-taatacgcgatctcaggctcgtcactgacccgcgaacagttacaatggtacctcggagcttcagctcgagcgtatgaacgtctacttcaacgaggtatgtctaccaatatctgggacggtttcttgtgcgacacagctcgatttgctgggatgaactctgacgcgtttcattacaggcctccggcaacaagtacgttccccgtgccgtcctggtcgatcttgagcccggtaccatggacgccgtccgcgccggtcctttcggtcagcttttccgccccgacaacttcgtcttcggccagtccggtgccggaaac
>Gnomoniopsis_juglandis_SAUCC_2375
tcattgctggaataaacgctcgcaagagtgctacccagaaaccctttgtgaatttttctcaaatgttgcctcggcagtgactggcttcttaatggagtccctcttc----ggaggagcaggtcggccggtggccctataaactctttgtttttaccatgtatcttctgagtttttacaaataaatgaatcaaaacttttaacaacggatctcttggttctggcatcgatgaagaacgcagcgaaatgcgataagtaatgtgaattgcagaattcagtgaatcatcgaatctttgaacgcacattgcgcccgctggtattccagcgggcatgcctgttcgagcgtcatttcaaccctcaaaacttctgttttggtgttggaggaatacctgtaaaagggtaccctctgaaatttagtggcgggctcgctagaattttgagcgtagtaatttatacctcgtttatgaagactagtgatgttctttgccgtaaaacccccactttctga--------------------agggtaagtcacaatctccccatcatcttgaattgcttccccatcgattctacatcacaaaatacttcacagtgctgctgctgcgaccgcaaggtcgtggccgttgccctgttgaggggcgaagtggctcgtctttttttcgcctactgcacaattttcgttttcggtggtgcggggtttgt--ccctcttatctgggagacatacaaacgtgacccactcttggtcactgaatggtcttctcggccatcctcca-ccacctcaacagtcctgacccatatctccgtctcccttcttgtgtacaatgatcgtctcgatgctaactcgattatcatcacagctgctgagctcggaaagggttccttcaagtacgcctgggttcttgacaagctgaaggctgagcgtgagcgtggaatcaccatcgacattgctctctggaagttcgagactcccaagtactatgtcaccgtcattggtaagtcctacattcaatcccaacatcttgttgtcgaccatgtcgcgcaggtctcgcagcgtcgttgcctgacaatgcgcggcgcttggctcgacaactgtttcattccgcacacatttgctgacgacttcattcctacagacgctcccggtcaccgtgatttcatcaagaacat---------------------------------------------------------------------------------------------------------------------------------------------------------------------------------------------------------------------------------------------------------------------------------------------------------------------------------------------------------------------------------------------------------------------------------------------------------------------------------------------------------------------------------------------------------------------------------------------------------------------------------------------------------------------------------------------------------------tactcgagcttcacgaccgtatacctcgacgcgaaatacacatttaggcggtgtcgcggctacgaaaatagaaggctgacctcgaatgcaggcaaaccatctctggcgagcacggcctcgacagcaatggcgtgtacgtacatttctacgccacat-taatacgcgatctcaggctcgtcactgacccgcgaacagttacaatggtacctcggagcttcagctcgagcgtatgaacgtctacttcaacgaggtatgtctaccaatatctgggacggtttcttgtgcgacacagctcgatttgctgggatgaactctgacgcgtttcattacaggcctccggcaacaagtacgttccccgtgccgtcctggtcgatcttgagcccggtaccatggacgccgtccgcgccggtcctttcggtcagcttttccgccccgacaacttcgtcttcggccagtccggtgccggaaac
>Gnomoniopsis_lanceolata_CGMCC_3_28232_
tcattgctggaacaaacgccctcacgggcgctacccagaaaccctttgtgaacatttctc-ttcgttgcctcggcagggaccggctttcgtagaaggtccctttcctaggagaggagcaggtcggccggtggccctgtaaactctttgtttttacactatctcttctgagtatacaactataaatgaatcaaaacttttaacaacggatctcttggttctggcatcgatgaagaacgcagcgaaatgcgataagtaatgtgaattgcagaattcagtgaatcatcgaatctttgaacgcacattgcgcccgctggtattccagcgggcatgcctgttcgagcgtcatttcaaccctcaaaacctcggttttggtgttggaggaatactctaacaagagtaccctctgaaatttagtggcgggctcgctagaattttgagcgtagtaatttatacctcgtttgtaaagactagcggtgtttcttgccgtaaaactcccactttctga---------------------gggtaagttacagtctcctcatcaacccgatcccctccacggtcgagtctgcaccgc-caacgtccc--gagcgggcagtggagattgcaaaatcgcggctgtctgctgc-----gggtgggctggctctgtcttttttcgccccatgcacatttttcgctttccgtggtgcggggtttgg--cgctcttatctaggagatagacaaacgtgacccacc---aaccactcgttgctcacctcaacccatcccca--------gacatcccacgctcacctcctccacga------------------ttaccataatgctaactcaattatcatcacagctgctgagctcggaaagggttcattcaagtacgcctgggttctggacaagctgaaggctgagcgtgagcgtggcatcaccatcgacattgctctctggaagttcgagactcccaagtactatgtcaccgtcattggtatgtcctccaccacattccctcgtcttttccacggctatgttgtacaggatcgccggctattctggcccgccttgcatgactttcgccacgacatccatcattctccctggaccaatgctgacagcatcctcc-cgcagacgctcccggtcaccgtgatttcatcaagaacatga---------------------------------------------------------------------------------------------------------------------------------------------------------------------------------------------------------------------------------------------------------------------------------------------------------------------------------------------------------------------------------------------------------------------------------------------------------------------------------------------------------------------------------------------------------------------------------------------------------------------------------------------------------------------------------------------------------------tccaaactcggcgatcaaattggtcgacgcgatatgctcttct---------aggggcttcgtta--------ctgaccgcgactgcaggcaaaccatctctggcgagcatggcctcgacagcaatggcgtgtatgtactctgacaggcc-caaactccgcgagaacacga----gacactgatcctcatgtagctacaacggaacctctgagctccagctcgagcgtatgaatgtctacttcaacgaggtatgtctaccggcgcctgggacg-tcttcttcatgagattgcttgtgtgcctgggctggcttctgacgctttttattttaggcctccggcaacaagtacgttccccgtgccgtcctcgtcgatctcgagcccggtaccatggacgctgtccgcgctggtcccttcggtcagctgttccgccccgacaacttcgttttcggccagtctggtgccggaaac
>Gnomoniopsis_lanceolata_SAUCC_1277
tcattgctggaacaaacgccctcacgggcgctacccagaaaccctttgtgaacatttctc-ttcgttgcctcggcagggaccggctttcgtagaaggtccctttcctaggagaggagcaggtcggccggtggccctgtaaactctttgtttttacactatctcttctgagtatacaactataaatgaatcaaaacttttaacaacggatctcttggttctggcatcgatgaagaacgcagcgaaatgcgataagtaatgtgaattgcagaattcagtgaatcatcgaatctttgaacgcacattgcgcccgctggtattccagcgggcatgcctgttcgagcgtcatttcaaccctcaaaacctcggttttggtgttggaggaatactctaacaagagtaccctctgaaatttagtggcgggctcgctagaattttgagcgtagtaatttatacctcgtttgtaaagactagcggtgtttcttgccgtaaaactcccactttctga---------------------gggtaagttacagtctcctcatcaacccgatcccctccacggtcgagtctgcaccgc-caacgtccc--gagcgggcagtggagattgcaaaatcgcggctgtctgctgc-----gggtgggctggctctgtcttttttcgccccatgcacatttttcgctttccgtggtgcggggtttgg--cgctcttatctaggagatagacaaacgtgacccacc---aaccactcgttgctcacctcaacccatcccca--------gacatcccacgctcacctcctccacga------------------ttaccataatgctaactcaattatcatcacagctgctgagctcggaaagggttcattcaagtacgcctgggttctggacaagctgaaggctgagcgtgagcgtggcatcaccatcgacattgctctctggaagttcgagactcccaagtactatgtcaccgtcattggtatgtcctccaccacattccctcgtcttttccacggctatgttgtacaggatcgccggctattctggcccgccttgcatgactttcgccacgacatccatcattctccctggaccaatgctgacagcatcctcc-cgcagacgctcccggtcaccgtgatttcatcaagaacatga---------------------------------------------------------------------------------------------------------------------------------------------------------------------------------------------------------------------------------------------------------------------------------------------------------------------------------------------------------------------------------------------------------------------------------------------------------------------------------------------------------------------------------------------------------------------------------------------------------------------------------------------------------------------------------------------------------------tccaaactcggcgatcaaattggtcgacgcgatatgctcttct---------aggggcttcgtta--------ctgaccgcgactgcaggcaaaccatctctggcgagcatggcctcgacagcaatggcgtgtatgtactctgacaggcc-caaactccgcgagaacacga----gacactgatcctcatgtagctacaacggaacctctgagctccagctcgagcgtatgaatgtctacttcaacgaggtatgtctaccggcgcctgggacg-tcttcttcatgagattgcttgtgtgcctgggctggcttctgacgctttttattttaggcctccggcaacaagtacgttccccgtgccgtcctcgtcgatctcgagcccggtaccatggacgctgtccgcgctggtcccttcggtcagctgttccgccccgacaacttcgttttcggccagtctggtgccggaaac
>Gnomoniopsis_lithocarpi_SAUCC_YN0743_
tcattgctggaatacacgccctcacgggtgctacccagaaaccctttgtgaattcttctcaaacgttgcctcggcagtgactggcttccttggaagtcccttttcttaggaatggagcaggtcggccggtggccctataaactctttgtttttaccatgtatcttctgagtttttaaacataaatgaatcaaaacttttaacaacggatctcttggttctggcatcgatgaagaacgcagcgaaatgcgataagtaatgtgaattgcagaattcagtgaatcatcgaatctttgaacgcacattgcgcccgctggtattccagcgggcatgcctgttcgagcgtcatttcaaccctcaaaacttctgttttggtgttggaggactacctgtaaaaaggtagcctctgaaatttagtggcgggctcgctagaattttgagcgtagtaatttttacctcgtttgtaaagactagtgatgttctttgccgtaaaacccccactttctga-----------------------------catgatctccccatcacattgaatccctttcccatcgattctacatcacaatacacttgaaagcgccgctgctgcgaccgtaaagtcgtggccgtttgcctttga-ggggcggagtggctcgtcttttttcgcaccactgcacatttttctcttgcggtggtgcggggtttgt--ccctcttatctgggagatagacaaacgtgacccactgttcgtcattcaatggtcgtctcggccatcgtccatccacctcaacagcatatatccacatcatcgtcgtctttcttgcatgccatgacaatattgatgctaactcgattgtcatcacagctgctgagctcggaaagggttccttcaagtacgcctgggttcttgacaagctgaaggctgagcgtgagcgtggaatcaccatcgacattgctctctggaagttcgagactcccaagtactatgtcaccgtcattggtaagttttcagatcaatgt---caccttgttgtcgccactgtcgcgcaggtttcacagcat-gctgtacgaccccgt-cgacatttggcttgacaactattccatcttgtacacacttgctgacgtcttca-tattccagacgctcccggtcaccgtgatttcatcaagaacatgat-----------------------------------------------------------------------------------------------------------------------------------------------------------------------------------------------------------------------------------------------------------------------------------------------------------------------------------------------------------------------------------------------------------------------------------------------------------------------------------------------------------------------------------------------------------------------------------------------------------------------------------------------------------------------------------------ggtgctgctttctggtgcgtactcgagctccacgaccgaactcctcgacgcgaattatccatctaaacggtgtcgcggctacgaaaacagaaggctgacctcgactgcaggcaaactatctctggcgagcacggcctcgacagcaatggcgtgtacgtacattttaaggcccttt-ttttacgcgactttgggctcagtactgacctacgtctagctacaatggtacctcggagctccagctcgagcgtatgaatgtttacttcaacgaggtatgtctaccgatatcaggagcaatttcttatgcgacacagctcggctcgctgggatgaaatctgacgcgttacccttcaggcctccggcaacaagtacgttccccgtgccgtcctcgtcgatctcgagcccggtaccatggacgccgtccgcgccggtcctttcggtcagcttttccgccccgacaacttcgtct-----------------------
>Gnomoniopsis_lithocarpi_SAUCC_YN0742
tcattgctggaatacacgccctcacgggtgctacccagaaaccctttgtgaattcttctcaaacgttgcctcggcagtgactggcttccttggaagtcccttttcttaggaatggagcaggtcggccggtggccctataaactctttgtttttaccatgtatcttctgagtttttaaacataaatgaatcaaaacttttaacaacggatctcttggttctggcatcgatgaagaacgcagcgaaatgcgataagtaatgtgaattgcagaattcagtgaatcatcgaatctttgaacgcacattgcgcccgctggtattccagcgggcatgcctgttcgagcgtcatttcaaccctcaaaacttctgttttggtgttggaggactacctgtaaaaaggtagcctctgaaatttagtggcgggctcgctagaattttgagcgtagtaatttttacctcgtttgtaaagactagtgatgttctttgccgtaaaacccccactttctga-----------------------------catgatctccccatcacattgaatccctttcccatcgattctacatcacaatacacttgaaagcgccgctgctgcgaccgtaaagtcgtggccgtttgcctttga-ggggcggagtggctcgtcttttttcgcaccactgcacatttttctcttgcggtggtgcggggtttgt--ccctcttatctgggagatagacaaacgtgacccactgttcgtcattcaatggtcgtctcggccatcgtccatccacctcaacagcatatatccacatcatcgtcgtctttcttgcatgccatgacaatattgatgctaactcgattgtcatcacagctgctgagctcggaaagggttccttcaagtacgcctgggttcttgacaagctgaaggctgagcgtgagcgtggaatcaccatcgacattgctctctggaagttcgagactcccaagtactatgtcaccgtcattggtaagttttcagatcaatgt---caccttgttgtcgccactgtcgcgcaggtttcacagcat-gctgtacgaccccgt-cgacatttggcttgacaactattccatcttgtacacacttgctgacgtcttca-tattccagacgctcccggtcaccgtgatttcatcaagaacatgat-----------------------------------------------------------------------------------------------------------------------------------------------------------------------------------------------------------------------------------------------------------------------------------------------------------------------------------------------------------------------------------------------------------------------------------------------------------------------------------------------------------------------------------------------------------------------------------------------------------------------------------------------------------------------------------------ggtgctgctttctggtgcgtactcgagctccacgaccgaactcctcgacgcgaattatccatctaaacggtgtcgcggctacgaaaacagaaggctgacctcgactgcaggcaaactatctctggcgagcacggcctcgacagcaatggcgtgtacgtacattttaaggcccttt-ttttacgcgactttgggctcagtactgacctacgtctagctacaatggtacctcggagctccagctcgagcgtatgaatgtttacttcaacgaggtatgtctaccgatatcaggagcaatttcttatgcgacacagctcggctcgctgggatgaaatctgacgcgttacccttcaggcctccggcaacaagtacgttccccgtgccgtcctcgtcgatctcgagcccggtaccatggacgccgtccgcgccggtcctttcggtcagcttttccgccccgacaacttcgtct-----------------------
>Gnomoniopsis_macounii_CBS_121468
tcattgctggaacaaacgccctcacgggtgctacccagaaaccctttgtgaattcttctt-attgttgcctcggcatagactggcttcgtagaagtcccttctctt-agagacggagcaggtcggccggtggccctataaactctttgttttt--cttgtatcttctgagtaaacaactataaatgaatcaaaacttttaacaacggatctcttggttctggcatcgatgaagaacgcagcgaaatgcgataagtaatgtgaattgcagaattcagtgaatcatcgaatctttgaacgcacattgcgcccgctggtattccagcgggcatgcctgttcgagcgtcatttcaaccctcaaaacctcggttttggtgttggaggactacgctaaaaagcgtagcctctgaaattcagtggcgggctcgctagaattttgagcgtagtaatttatacctcgtttgtaaagactagtgatgtttcttgccgtaaaacccccactttctga-----------------------------cacaatctccccatcaattcgatcttcatgatcatcaaaaccacatcga-aaatac-cctggagcctca-gccgcgaccgcaaggtggcggctggctgctt--gg--gcctgaggtggctcggc-ttttttcgcctt-tgcacatttttcgttttcggtggtgcggggtttgtcg--ctcttatctgggagatagacaaacgtgacccaccctccgtcactcaggggccatatcggccaacctccacccacc------------gcctacactctccct--cccttgttcaatgaagcatgataccgatgctaactcgattgtcatcacagctgctgagctcggaaagggttctttcaagtatgcctgggttctggacaagctgaaggctgagcgtgagcgtggaatcaccatcgacattgctctctggaagttcgagactcccaagtactacgtcaccgtcattggtaagccaacaatcaa---tccttcccccgttgttggccctgtcgtgcaggttcggcagtaatgctgcctgaccgtgcgcgacgttaagttgagcaatttctctatttccc-gacatgtgctgatgccttgattc-cacagacgctcccggtcaccgtgatttcatcaagaacatgatcactggtacctctcaggccgactgcgctgttctcatcattgcctccggtactggtgagttcgaggctggtatctccaaggatggccagactcgtgagcacgctctgctcgcctacaccctcggtgtcaagcagctcattgttgcttgcaacaagatggacactgccgagtggaagcaggcccgtttcgaggagatccagaaggagacctccaccttcatcaagaaggtcggctacaaccccaagaccgttgcctttgtccccatctctggcttcaacggtgacaacatgatcgagggcgagtctctcgacccccgtgccaaggcctggtacaagggctggaagaagctcggttccgacggcaaggaggtctctggaaagaccctcctgctggcgctgtcctcgcctttttcgcatcttgtgtgcccctgaaggcctagaccccactatcgcgaccgacctcactttgggacctcgaccgtccgatattca-ccccagagacgcgtctagatggctaacatgatggtttcttcgcatctaggttcacctccagaccggtcaatgcgtacgtatcgtgaccccgccgtcgtcaacaagacctaggtcgctcttcgctgggtaggcctcgacatgacagactgacacgtttcgcagggtaaccaaattggtgctgccttctggtgcgtacccgagccccacgatcatgtttttcgacgcgacgaaaacatctcgaacgtgttgcggcttcgataa-------ctgacctcgttcgcaggcaaaccatctctggcgagcacggcctcgacagcaatggcgtgtacgtactctcttcggccgcgaacaccacgcgatccaag-cccagaactgaccatcacaaagctacaatggcacctctgagctccagctcgagcgcatgaatgtctacttcaacgaggtgtgtccaccaacacctggggtg-tcctcattgcaaagctgctcggtttgctttggtggaaactgacgcgttctcctttaggcctcgggcaacaagtacgttccccgtgccgtcctcgtcgatctcgagcctggtaccatggacgccgtccgcgccggccccttcggtcagcttttccgccccg-----------------------------------
>Gnomoniopsis_melastomatis_CGMCC_3_28231_
tcattgctggaacaaacgccctcacgggtgctacccagaaaccctttgtgaacttataccccatgttgcctcggcagtgactggctctctttgcagggccccttttcggaggaggagcaggtcggccggtggccctttaaactcttgtttttaacagtgtatcttctgagtcaacaactataaatgaatcaaaacttttaacaacggatctcttggttctggcatcgatgaagaacgcagcgaaatgcgatacgtaatgtgaattgcagaattcagtgaatcatcgaatctttgaacgcacattgcgcccgctggtattccagcgggcatgcctgttcgagcgtcatttcacccctcaaaactcttgttttggtgttggaggaatacctgtaaaacggtaccctctgaaatttagtggcgggctcgctagaattttgagcgtagtaatttatacctcgtttttaaagactagcggtgc-tccagccgtgaaaaccccattttctga-----------------------gtaagtcacaatct--tcatcaatccggtctctttcaccatcgagacggcatcac-aattatcac--aagtgagcagctgcgattgcgagattgcggccgtttgcttt-----gggcggactggctc----ttttttcgcccactgcacatttttcgcattcggtggtgcggggtttgt--cgctcttatctgggagataaacaaacgtgacccaccactcatcaccgaatcgccaccctggtcattcaccacccgcttcaatgccccatgatcatatctct-----tttctgttcaatcattgactttcatgatactaattcaatcgccatcacagctgctgagctcggaaagggttccttcaagtacgcctgggttctcgacaagctgaaggctgagcgtgagcgtggcatcaccatcgacattgctctctggaagttcgagactcccaagtactatgtcaccgtcattggtatgttatcaa-----------tcacgcctagctagc-acgccgtgtaggctcggcaattttgctgttccaccatgcgcggcctctgacc---tagctcttcgattccgc-aacgcctgctgacgacttccccc-cacagacgctcccggtcaccgtgatttcatcaaga---------------------------------------------------------------------------------------------------------------------------------------------------------------------------------------------------------------------------------------------------------------------------------------------------------------------------------------------------------------------------------------------------------------------------------------------------------------------------------------------------------------------------------------------------------------------------------------------------------------------------------------------------------------------------------------------------------ttctggtgcgtacctgagctccacgatgacacggctcgacgcgccatgtccatttcgaccgtgtcgcggcctcaata--------ctgacctagactgtaggcaaaccatctctggcgagcacggcctcgacagcaatggcgtgtacg--tatctccacgctgcaaacacaacgcgatttcag-ctccaaattgacccccgtatagctacaacggtacctctgagctccagctcgagcgtatgaacgtctacttcaatgaggtatgcctagcctctcttaggatgtcgtcttttgcgacacggctcgtttgct-ggggcttgatctgacacgctttcatacaggcttccggcaacaagtatgttccccgtgccgtcctcgtcgatctcgagcccggtaccatggacgccgttcgtgccggccccttcggtcagctcttccgccccgacaacttcgtctttggtcagtccggtgccggaaac
>Gnomoniopsis_melastomatis_SAUCC_0031
tcattgctggaacaaacgccctcacgggtgctacccagaaaccctttgtgaacttataccccatgttgcctcggcagtgactggctctctttgcagggccccttttcggaggaggagcaggtcggccggtggccctttaaactcttgtttttaacagtgtatcttctgagtcaacaactataaatgaatcaaaacttttaacaacggatctcttggttctggcatcgatgaagaacgcagcgaaatgcgatacgtaatgtgaattgcagaattcagtgaatcatcgaatctttgaacgcacattgcgcccgctggtattccagcgggcatgcctgttcgagcgtcatttcacccctcaaaactcttgttttggtgttggaggaatacctgtaaaacggtaccctctgaaatttagtggcgggctcgctagaattttgagcgtagtaatttatacctcgtttttaaagactagcggtgc-tccagccgtgaaaaccccattttctga-----------------------gtaagtcacaatct--tcatcaatccggtctctttcaccatcgagacggcatcac-aattatcac--aagtgagcagctgcgattgcgagattgcggccgtttgcttt-----gggcggactggctc----ttttttcgcccactgcacatttttcgcattcggtggtgcggggtttgt--cgctcttatctgggagataaacaaacgtgacccaccactcatcaccgaatcgccaccctggtcattcaccacccgcttcaatgccccatgatcatatctct-----tttctgttcaatcattgactttcatgatactaattcaatcgccatcacagctgctgagctcggaaagggttccttcaagtacgcctgggttctcgacaagctgaaggctgagcgtgagcgtggcatcaccatcgacattgctctctggaagttcgagactcccaagtactatgtcaccgtcattggtatgttatcaa-----------tcacgcctagctagc-acgccgtgtaggctcggcaattttgctgttccaccatgcgcggcctctgacc---tagctcttcgattccgc-aacgcctgctgacgacttccccc-cacagacgctcccggtcaccgtgatttcatcaaga---------------------------------------------------------------------------------------------------------------------------------------------------------------------------------------------------------------------------------------------------------------------------------------------------------------------------------------------------------------------------------------------------------------------------------------------------------------------------------------------------------------------------------------------------------------------------------------------------------------------------------------------------------------------------------------------------------ttctggtgcgtacctgagctccacgatgacacggctcgacgcgccatgtccatttcgaccgtgtcgcggcctcaata--------ctgacctagactgtaggcaaaccatctctggcgagcacggcctcgacagcaatggcgtgtacg--tatctccacgctgcaaacacaacgcgatttcag-ctccaaattgacccccgtatagctacaacggtacctctgagctccagctcgagcgtatgaacgtctacttcaatgaggtatgcctagcctctcttaggatgtcgtcttttgcgacacggctcgtttgct-ggggcttgatctgacacgctttcatacaggcttccggcaacaagtatgttccccgtgccgtcctcgtcgatctcgagcccggtaccatggacgccgttcgtgccggccccttcggtcagctcttccgccccgacaacttcgtctttggtcagtccggtgccggaaac
>Gnomoniopsis_mengyinensis_SAUCC_MY0293_
tcattgctggaatacacgctcgcaagagtgctacccagaaaccctttgtgaattattctcaaacgttgcctcggcagtgactggctttcttaggaagtccctccttc--gggaggagcaggtcggccggtggccctataaactctttgtttttacaatgtatcttctgagtaaacaaaaataaatgaatcaaaacttttaacaacggatctcttggttctggcatcgatgaagaacgcagcgaaatgcgataagtaatgtgaattgcagaattcagtgaatcatcgaatctttgaacgcacattgcgcccgctggtattccagcgggcatgcctgttcgagcgtcatttcaaccctcaaaacttctgttttggtgttggaggactacctgtaaaagggtagcctctgaaatttagtggcgggctcgctagaattttgagcgtagtaatttatacctcgtttaggaagactagtgatgttctttgccgtaaaacccccactttctga-----------------------------cacaatctccccattgtcttgaaatgcttccccatcgattctacatcacaaaatgcctcacagtgctgctgctgcgatcgcaaggtcgtggccgctgccctgttgaggtgcgaagtggctcgtctttttttcgcctactgcacatttttcgttttcggtggtgcggggtttgt---cctcttatctgggagacagacaaacgtgacccactctgggtcactccatggtactctcggccatccccca-ccacc-caacagtcctgacacacatcttcgtcttctatcttgtatacaatgatcatttcgatgctaactcgattttcctcacagctgctgagctcggaaagggttccttcaagtacgcctgggtccttgacaagctgaaggctgagcgtgagcgtggaatcaccatcgacattgctctctggaagttcgagactcccaagtactatgtcaccgtcattggtaagttctcgaatcaattccaacatcatgttgtcgaccatgccgggcaggtcttgcagcgttgctgcctgatactgtgcggcactcagt----------ttacatcccgaaaacaattgctgacaacttca-tcctacagacgctcccggtcaccgtgatttcatcaagaacatg-------------------------------------------------------------------------------------------------------------------------------------------------------------------------------------------------------------------------------------------------------------------------------------------------------------------------------------------------------------------------------------------------------------------------------------------------------------------------------------------------------------------------------------------------------------------------------------------------------------------------------------------------------------------------------------------ggtgctgctttctggtgcgtactcgagcttcacgaccgtatacctcgacgcgaaatatatatctagacggcgtcgcggctacaaaaatagaaggctgacctcgactacaggcaaactatctctggcgagcacggcctcgacagcaatggcgtgtacgtacatttctacgccgcat-tactacgcgattccgggctcatcactgacctgcgaacagttacaatggtacctcggagctccagcttgagcgtatgaacgtctacttcaacgaggtatgtctaccaatatctgagacaat-tcttgtgcg--acagctcgatttactgggatgaactctgacgcgttttccttaaggcctccggcaacaagtacgttccccgtgccgtcctcgtcgatctcgagcccggtaccatggacgccgtccgtgccggtccttttggtcagcttttccgccccgacaacttcgtct-----------------------
>Gnomoniopsis_mengyinensis_SAUCC_MY0296
tcattgctggaatacacgctcgcaagagtgctacccagaaaccctttgtgaattattctcaaacgttgcctcggcagtgactggctttcttaggaagtccctccttc--gggaggagcaggtcggccggtggccctataaactctttgtttttacaatgtatcttctgagtaaacaaaaataaatgaatcaaaacttttaacaacggatctcttggttctggcatcgatgaagaacgcagcgaaatgcgataagtaatgtgaattgcagaattcagtgaatcatcgaatctttgaacgcacattgcgcccgctggtattccagcgggcatgcctgttcgagcgtcatttcaaccctcaaaacttctgttttggtgttggaggactacctgtaaaagggtagcctctgaaatttagtggcgggctcgctagaattttgagcgtagtaatttatacctcgtttaggaagactagtgatgttctttgccgtaaaacccccactttctga-----------------------------cacaatctccccattgtcttgaaatgcttccccatcgattctacatcacaaaatgcctcacagtgctgctgctgcgatcgcaaggtcgtggccgctgccctgttgaggtgcgaagtggctcgtctttttttcgcctactgcacatttttcgttttcggtggtgcggggtttgt---cctcttatctgggagacagacaaacgtgacccactctgggtcactccatggtactctcggccatccccca-ccacc-caacagtcctgacacacatcttcgtcttctatcttgtatacaatgatcatttcgatgctaactcgattttcctcacagctgctgagctcggaaagggttccttcaagtacgcctgggtccttgacaagctgaaggctgagcgtgagcgtggaatcaccatcgacattgctctctggaagttcgagactcccaagtactatgtcaccgtcattggtaagttctcgaatcaattccaacatcatgttgtcgaccatgccgggcaggtcttgcagcgttgctgcctgatactgtgcggcactcagt----------ttacatcccgaaaacaattgctgacaacttca-tcctacagacgctcccggtcaccgtgatttcatcaagaacatg-------------------------------------------------------------------------------------------------------------------------------------------------------------------------------------------------------------------------------------------------------------------------------------------------------------------------------------------------------------------------------------------------------------------------------------------------------------------------------------------------------------------------------------------------------------------------------------------------------------------------------------------------------------------------------------------ggtgctgctttctggtgcgtactcgagcttcacgaccgtatacctcgacgcgaaatatatatctagacggcgtcgcggctacaaaaatagaaggctgacctcgactacaggcaaactatctctggcgagcacggcctcgacagcaatggcgtgtacgtacatttctacgccgcat-tactacgcgattccgggctcatcactgacctgcgaacagttacaatggtacctcggagctccagcttgagcgtatgaacgtctacttcaacgaggtatgtctaccaatatctgagacaat-tcttgtgcg--acagctcgatttactgggatgaactctgacgcgttttccttaaggcctccggcaacaagtacgttccccgtgccgtcctcgtcgatctcgagcccggtaccatggacgccgtccgtgccggtccttttggtcagcttttccgccccgacaacttcgtct-----------------------
>Gnomoniopsis_occulta_CBS_125677
tcattgctggaacaaacgccctcacgggtgctacccagaaaccctttgtgaattattctctattgttgcctcggcgcagactggcttcgtacgaagtcccttgttg-cagcaaggagcaggtcggccggtggccctataaactctttgttttc--cttgtatcttctgagtaaacaactataaatgaatcaaaacttttaacaacggatctcttggttctggcatcgatgaagaacgcagcgaaatgcgataagtaatgtgaattgcagaattcagtgaatcatcgaatctttgaacgcacattgcgcccgctggtattccagcgggcatgcctgttcgagcgtcatttcaaccctcaaaacctcggttttggtgttggaggactacgctaaaacgcgtagcctctgaaattcagtggcgggctcgctagaattttgagcgtagtaatttgtacctcgtttgtaaagactagtgatgcttcttgccgtaaaaccccc-----------------------------------------------------------------------------------tcgc-aaacag-cctggagcctcaagctgcgacctcaaggttgcggctgtctgctc--gg--ggcagagtggacttgtctttttttcgccctgtgcacatttttcgctttcggtggtgcggggtttgtcg--ctcttatctgggagatagacaaacgtgacccacccctcgtcactcagggaccgtctcggccaacctccacccaccttgacagcccaagcttatgctttcctt--cccttggccaatgaaacatgataccgatgctaactcgattgtcatcacagctgctgagctcggaaagggttctttcaagtatgcctgggttctggacaagctgaaggctgagcgtgagcgtggaatcaccatcgacattgctctatggaagttcgagactcccaagtactacgtcaccgtcattggtaagttagc---------------ccccgtcattggtcatgtcgtataggttcggcagtattgctgcctgaccgcgcgcgatgctggctttggcactccctcggtttcac-aacatccgctgacgccttgattc-tacagacgctcccggtcaccgtgatttcatcaagaacatgatcactggtacctcccaggccgactgcgctgttctcatcattgcctccggtactggtgagttcgaggctggtatctccaaggatggtcagactcgtgagcacgctctgctcgcctacaccctcggtgtcaagcagctcattgttgcttgcaacaagatggacactgccgagtggaagcaggcccgtttcgaggagatccagaaggagacctccaccttcatcaagaaggtcggctacaaccccaagaccgttgcgtttgtccccatctctggtttcaacggtgacaacatgatcgagggcgagactctcgacccccgtgccaaggcctggtacaagggctggaagaagctgggctccgacggcaaggagatctctggaaagaccctcctgctggtgctgttctcgcctttttcgcatcttctgtgcccctgagggcctggaccccactatcgcgaccggcctcactttgggacctcgatgctccgatattcacccccagagacgcgtccagatggctaacatgatggtttcttcgcatataggttcacctccagaccggccaatgtgtacgtacccttaccccgccgccgtcaacaatacctctgtcgctcttcgctgggtaggtctcgacatgactgactgacacgtttcgcagggtaaccaaattggtgctgccttctggtgcgtacctgaaccccacgatcatgtttttcgacgcgacaagaacatctcgaacgtgttgcggcttcgataa-------ctgaccttgtctgcaggcaaaccatctctggcgagcacggcctcgacagcaatggcgtgtatgtaaatcccccggccgcgaatatcacgcgattcaag-cccaaaactgaccactatgaagctacaatggcacctctgagctccagctcgagcgcatgaatgtctacttcaacgaggtatgtctaccacaagctgtggtg-tcctcatggcaaacctgctcggtttactttggcggaaattgacgcgttctcctcaaggcctccggcaacaagtacgttccccgtgccgtcctcgtcgatctcgagcctggcaccatggacgccgtccgtgccggccccttcggtcagctt---------------------------------------------
>Gnomoniopsis_occulta_CBS_125678_
tcattgctggaacaaacgccctcacgggtgctacccagaaaccctttgtgaattattctctattgttgcctcggcgcagactggcttcgtacgaagtcccttgttg-cagcaaggagcaggtcggccggtggccctataaactctttgttttc--cttgtatcttctgagtaaacaactataaatgaatcaaaacttttaacaacggatctcttggttctggcatcgatgaagaacgcagcgaaatgcgataagtaatgtgaattgcagaattcagtgaatcatcgaatctttgaacgcacattgcgcccgctggtattccagcgggcatgcctgttcgagcgtcatttcaaccctcaaaacctcggttttggtgttggaggactacgctaaaacgcgtagcctctgaaattcagtggcgggctcgctagaattttgagcgtagtaatttgtacctcgtttgtaaagactagtgatgcttcttgccgtaaaaccccc--------------------------------------cacaatctccacatcaatccgatctccttgatcatcgaaatcatatcgc-aaacag-cctggagcctcaagctgcgacctcaaggttgcggctgtctgctc--gg--ggcagagtggacttgtctttttttcgccctgtgcacatttttcgctttcggtggtgcggggtttgtcg--ctcttatctgggagatagacaaacgtgacccacccctcgtcactcagggaccgtctcggccaacctccacccaccttgacagcccaagcttatgctttcctt--cccttggccaatgaaacatgataccgatgctaactcgattgtcatcacagctgctgagctcggaaagggttctttcaagtatgcctgggttctggacaagctgaaggctgagcgtgagcgtggaatcaccatcgacattgctctatggaagttcgagactcccaagtactacgtcaccgtcattggtaagttagc---------------ccccgtcattggtcatgtcgtataggttcggcagtattgctgcctgaccgcgcgcgatgctggctttggcactccctcggtttcac-aacatccgctgacgccttgattc-tacagacgctcccggtcaccgtgatttcatcaagaacatgatcactggtacctcccaggccgactgcgctgttctcatcattgcctccggtactggtgagttcgaggctggtatctccaaggatggtcagactcgtgagcacgctctgctcgcctacaccctcggtgtcaagcagctcattgttgcttgcaacaagatggacactgccgagtggaagcaggcccgtttcgaggagatccagaaggagacctccaccttcatcaagaaggtcggctacaaccccaagaccgttgcgtttgtccccatctctggtttcaacggtgacaacatgatcgagggcgagactctcgacccccgtgccaaggcctggtacaagggctggaagaagctgggctccgacggcaaggagatctctggaaagaccctcctgctggtgctgttctcgcctttttcgcatcttctgtgcccctgagggcctggaccccactatcgcgaccggcctcactttgggacctcgatgctccgatattcacccccagagacgcgtccagatggctaacatgatggtttcttcgcatataggttcacctccagaccggccaatgtgtacgtacccttaccccgccgccgtcaacaatacctctgtcgctcttcgctgggtaggtctcgacatgactgactgacacgtttcgcagggtaaccaaattggtgctgccttctggtgcgtacctgaaccccacgatcatgtttttcgacgcgacaagaacatctcgaacgtgttgcggcttcgataa-------ctgaccttgtctgcaggcaaaccatctctggcgagcacggcctcgacagcaatggcgtgtatgtaaatcccccggccgcgaatatcacgcgattcaag-cccaaaactgaccactatgaagctacaatggcacctctgagctccagctcgagcgcatgaatgtctacttcaacgaggtatgtctaccacaagctgtggtg-tcctcatggcaaacctgctcggtttactttggcggaaattgacgcgttctcctcaaggcctccggcaacaagtacgttccccgtgccgtcctcgtcgatctcgagcctggcaccatggacgccgtccgtgccggccccttcggtcagctt---------------------------------------------
>Gnomoniopsis_paraclavulata_CBS_123202
tcattgctggaacaaacgccctcacgggtgctacccagaaaccctttgtgaattattctc-attgttgcctcggcattgactggcctcttctggaggtccctttctcgggaaaggagcaggtcggccggtggccctataaactctttgtttttacagtgtatcttctgagtaaacaactataaatgaatcaaaacttttaacaacggatctcttggttctggcatcgatgaagaacgcagcgaaatgcgataagtaatgtgaattgcagaattcagtgaatcatcgaatctttgaacgcacattgcgcccgctggtattccagcgggcatgcctgttcgagcgtcatttcaaccctcaaaacttcggttttggtgttggaggaatacttgtaaaagagtaccctctgaaatttagtggcgggctcgctagaattttgagcgtagtaatttatacctcgtttataaagactagcggtt-ctcttgccgtaaaaccccc--------------------------------------cacaatctccccatcactacgatcaccttcatcatcggttctacatcac-aaatac-tcctggcctacg-actgcgaccgtgaggtggcggccgtttgctt--tg--gggcggagtggctcgtcttttttttgcccgctgcacatttttcgttttcggtggtgcggggtttgtcc--ctcttatctgggagatagataaacgtgacccactccacgtcactcaaaggccgtctcggtcgtccatca-tcaccgcaacagcgcatgcctacacactcact--tgcctactcattaaatcatgatcttaacgctgactttattacccctatagctgctgagctcggaaagggttctttcaagtacgcctgggttctggacaagctgaaggctgagcgtgagcgtggaatcaccatcgacattgctctctggaagttcgagactcccaagtactatgtcaccgtcattggtaagtcttcatcttcatcgtcacttccaccgactggccatgctgtttgagcatggtagcattgctgcctggccacgcaag---tcaggctggacaattcttcatttcctc-gacaatgactgacaagttatctt-aacagacgctcccggtcaccgtgatttcatcaagaacatgatcactggtacctctcaggccgactgcgctattctcatcattgcctccggtactggtgagttcgaggctggtatctccaaggatggccagactcgtgagcacgctctgctcgcctacaccctcggtgtcaagcagctcattgttgcttgcaacaagatggacactgccgagtggaagcaggcccgtttcgaggagatccagaaggagacctccaccttcatcaagaaggtcggctacaaccccaagaccgttgccttcgtccccatttccggcttcaacggtgacaacatgattgagggtgagtccctcgacgcccgtgccaaggcctggtacaagggctggaagaagctcggttccgacggcaaggaggtctctggaaagaccctcctgctggcattgtgctcgccttttccgcatctctcgtgcccctgaaggcctggaccccactatcgcgaccggcctcactttgcagcctccatcctccgataccgaatccccgagacgcgtccagatggctaacatgatattttccttgcgtataggttcacctccagaccggtcaatgcgtacgtatcattcca------ccgtcgacaacaaccgtgtcgctcc--gctggctgtgcctcgacatgatagactgacaggtttcgcagggtaaccaaattggtgctgccttctggtgcgtactcgagctccacgaccataacactcggctcgacatgcccaacccaatcgttttgcgacttcgataa-------ctgacctcgaccgcaggcaaaccatctccggcgagcacggcctcgacagcaatggcgtgtacgtatactgttatgccacaaacaccacgcgattacag-ctcagaactgatcatcgtatagctacaatggtacctccgagctccagctcgagcgtatgaacgtctacttcaacgaagtaagtctgccaacgcctggaacgtcgtcttttgcgacgttgttcgctttacattgatggaatctgacgcgttctctgccaggcctccggcaacaagtacgttccccgtgccgtcctcgtcgatctcgagcctggtaccatggacgccgtccgcgctggccccttcggtcagcta---------------------------------------------
>Sirococcus_piceicola_CBS_119620_
tcattgctggaacaaacgccctcacgggcgctacccagaaaccctttgtgaacttattctaaacgttgcctcggcagtgactggcttcttttcgaggccccttctttagagaaggagcaggtcggccggtggccctataaactc-ttgtttttacactgtatcttctgagtacacaactataaatgaatcaaaacttttaacaacggatctcttggttctggcatcgatgaagaacgcagcgaaatgcgataagtaatgtgaattgcagaattcagtgaatcatcgaatctttgaacgcacattgcgcccgctggtattccagcgggcatgcctgttcgagcgtcatttcaaccctcaaaacctcggttttggtgttggaggaatacccaaaaaagggtaccctctgaaattcagtggcgggcttgctagaattttgagcgtagtaatttatacctcgtttgtaaagactggcggtg-ctcttgccgtaaaacccccactttctgacatcgagaagttcgagaaggagggtaagttctaacctcccaataatcccaatcccagccatcgtcgatttcgcatcaa-aaagacatgataggccgc--gctgtcgtcgcgaaatgctggtgctgcttct----atgggtcgacaggctct--tttttcacacccactgcacatttttcgctttcggtggtgcggggtttgtcgtcctcttatctaggagtccgataaacgtgacccaccactggtctc--catggccacctcggccatcctgcacccatttcaaaacctcatgctcgcatcctcgct--gccgtgcttc-----tgttgaccatgatgctaactcaattatcattgcagctgctgagctcggtaagggttccttcaagta--------------------------------------------------------------------------------------------------------------------------------------------------------------------------------------------------------------------------------------------------------------------------------------------------------------------------------------------------------------------------------------------------------------------------------------------------------------------------------------------------------------------------------------------------------------------------------------------------------------------------------------------------------------------------------------------tatttgcgtcgtcgttggttttttcgcatctcct-ggcccctga-agacctgaccccactatcgcgactggcctcactctgggctactggtcgtccgatatcatcgcaaagaaacgcgtctagatggctaacatgatgttttccttgcgtataggttcacctccagaccggccaatgcgtacgtg-----catccgtcatcgtcgaccacaccgctgtggcctcccactggctgc--ctggacatgacatactgacacgtttcgcagggtaaccaaatcggtgctgctttctggtgcgtgcctgagcttgatggccacacatctcgacgcgattttctcgtctcaaccgtgtcgtgacttcgatg--------ctgacctcgactgtaggcaaaccatctctggcgagcacggcctcgacagcaatggcgtgtatg--tatttccgatcca---acttgacgcgtattcag-ctcgaggctgaccatcgcatagctacaatggtacctccgagctccagctcgagcgtatgaatgtctacttcaacgaggtatgtcgaccgaaccttggac---ggtcctttgcgagcctgcttgtgataatttggctcgatctaacgcgctttctgtcaggcctccggaaacaagtacgttccccgtgccgtcctcgtcgatctcgagcccggtaccatggacgccgtccgtgccggccccttcggccagctgttccgtcccg-----------------------------------
>Sirococcus_piceicola_CBS_119625
tcattgctggaacaaacgccctcacgggcgctacccagaaaccctttgtgaacttattctaaacgttgcctcggcagtgactggcttcttttcgaggccccttctttagagaaggagcaggtcggccggtggccctataaactc-ttgtttttacactgtatcttctgagtacacaactataaatgaatcaaaacttttaacaacggatctcttggttctggcatcgatgaagaacgcagcgaaatgcgataagtaatgtgaattgcagaattcagtgaatcatcgaatctttgaacgcacattgcgcccgctggtattccagcgggcatgcctgttcgagcgtcatttcaaccctcaaaacctcggttttggtgttggaggaatacccaaaaaagggtaccctctgaaattcagtggcgggcttgctagaattttgagcgtagtaatttatacctcgtttgtaaagactggcggtg-ctcttgccgtaaaacccccactttctgacatcgagaagttcgagaaggagggtaagttctaacctcccaataatcccaatcccagccatcgtcgatttcgcatcaa-aaagacatgataggccgc--gctgtcgtcgcgaaatggtggtgctgcttct----atgggtcgacaggctct--tttttcacacccactgcacatttttcgctttcggtggtgcggggtttgtcgtcctcttatctaggagtccgataaacgtgacccaccactggtctc--catggccacctcggccatcctgcacccatttcaaaacctcatgctcgcatcctcgct--gccgtgcttc-----tgttgaccatgatgctaactcaattatcattgcagctgctgagctcggtaagggttccttcaagta--------------------------------------------------------------------------------------------------------------------------------------------------------------------------------------------------------------------------------------------------------------------------------------------------------------------------------------------------------------------------------------------------------------------------------------------------------------------------------------------------------------------------------------------------------------------------------------------------------------------------------------------------------------------------------------------?????????????????????????????????????????????????????????????????????????????????????????????????????????????????????????????????????????????????????????????????????????????????????????????????????????????????????????????????????????????????????????????????????????????????????????????????????????????????????????????????????????????????????????????????????????????????????????????????????????????????????????????????????????????????????????????????????????????????????????????????????????????????????????????????????????????????????????????????????????????????????????????????????????????????????????????????????????????????????????????????????????????????????????????????????????????????????????????????????????????????????????????????????????????????????????????????
>Sirococcus_piceicola_CBS_119621
tcattgctggaacaaacgccctcacgggcgctacccagaaaccctttgtgaacttattctaaacgttgcctcggcagtgactggcttcttttcgaggccccttctttagagaaggagcaggtcggccggtggccctataaactc-ttgtttttacactgtatcttctgagtacacaactataaatgaatcaaaacttttaacaacggatctcttggttctggcatcgatgaagaacgcagcgaaatgcgataagtaatgtgaattgcagaattcagtgaatcatcgaatctttgaacgcacattgcgcccgctggtattccagcgggcatgcctgttcgagcgtcatttcaaccctcaaaacctcggttttggtgttggaggaatacccaaaaaagggtaccctctgaaattcagtggcgggcttgctagaattttgagcgtagtaatttatacctcgtttgtaaagactggcggtg-ctcttgccgtaaaacccccactttctgacatcgagaagttcgagaaggagggtaagttctaacctcccaataatcccaatcccagccatcgtcgatttcgcatcaa-aaagacatgataggccgc--gctgtcgtcgcgaaatggtggtgctgcttct----atgggtcgacaggctct--tttttcacacccactgcacatttttcgctttcggtggtgcggggtttgtcgtcctcttatctaggagtccgataaacgtgacccaccactggtctc--catggccacctcggccatcctgcacccatttcaaaacctcatgctcgcatcctcgct--gccgtgcttc-----tgttgaccatgatgctaactcaattatcattgcagctgctgagctcggtaagggttccttcaagta--------------------------------------------------------------------------------------------------------------------------------------------------------------------------------------------------------------------------------------------------------------------------------------------------------------------------------------------------------------------------------------------------------------------------------------------------------------------------------------------------------------------------------------------------------------------------------------------------------------------------------------------------------------------------------------------?????????????????????????????????????????????????????????????????????????????????????????????????????????????????????????????????????????????????????????????????????????????????????????????????????????????????????????????????????????????????????????????????????????????????????????????????????????????????????????????????????????????????????????????????????????????????????????????????????????????????????????????????????????????????????????????????????????????????????????????????????????????????????????????????????????????????????????????????????????????????????????????????????????????????????????????????????????????????????????????????????????????????????????????????????????????????????????????????????????????????????????????????????????????????????????????????
>Sirococcus_quercus_CBS_142126
tcattgctggaacaaacgccctcacgggtgctacccagaaaccctttgtgaacttattctaaatgttgcctcggcagtgactggcttctttcagaggtccctttcctaggaaaggagcaggtcggccgatggccctataaactc-ttgtttttacactgtatcttctgagtaaacaactataaatgaatcaaaacttttaacaacggatctcttggttctggcatcgatgaagaacgcagcgaaatgcgataagtaatgtgaattgcagaattcagtgaatcatcgaatctttgaacgcacattgcgcccgctggtattccagcgggcatgcctgttcgagcgtcatttcaaccctcaaaacctcggttttggtgttggaggaataccctaaaaagggtaccctctgaaatttagtggcgggctcgctagaattttgagcgtagtaatttatacctcgtttttaaagactagcggtt-ctcttgccgtaaaacccccactttctga????????????????????????????????????????????????????????????????????????????????????????????????????????????????????????????????????????????????????????????????????????????????????????????????????????????????????????????????????????????????????????????????????????????????????????????????????????????????????????????????????????????????????????????????????????????????????????????????????????????????????????????????????????????????????????????????????????????????????????????????????????????????????????????????????????????????????????????????????????????????????????????????????????????????????????????????????????????????????????????????????????????????????????????????????????????????????????????????????????????????????????????????????????????????????????????????????????????????????????????????????????????????????????????????????????????????????????????????????????????????????????????????????????????????????????????????????????????????????????????????????????????????????????????????????????????????????????????????????????????????????????????????????????????????????????????????????????????????????????????????????????????????????????????????????????????????????????????????????????????????????????????????????????????????????????????????????????????????????????????????????????????????????????????????????????????????????????????????????????????????????????????????????????????????????????????????????????????????????????????????????????????????????????????????????????????????????????????????????????????????????????????????????????????????????????????????????????????????????????????????????????????????????????????????????????????????????????????????????????????????????????????????????????????????????????????????????????????????????????????????????????????????????????????????????????????????????????????????????
>Gnomoniopsis_racemula_CBS_121469_
tcattgctggaacaaacgccctcacgggtgctacccagaaaccctttgtgaattcttctctattgttgcctcggcgcagactggcttcttcacgaagccccttt---aacaaaggagcaggtcggccggtggccctataaactctatgttttt--cttgtattttctgagtaaacaactataaatgaatcaaaacttttaacaacggatctcttggttctggcatcgatgaagaacgcagcgaaatgcgataagtaatgtgaattgcagaattcagtgaatcatcgaatctttgaacgcacattgcgcccgctggtattccagcgggcatgcctgttcgagcgtcatttcaaccctcaaaacttcggttttggtgttggaggactacgctaacatgcgtagcctctgaaattcagtggcgggctcgctagaattttgagcgtagtaatttatacctcgtttgtaaagactagtgatg-ttcttgccgtaaaacccccacttcctga-----------------------------cacaatctccccattaatccgatctctttgatcatcgaaatcacatcga-aaacac-tctggagccgca-gctgcgaccgcaaggtagcggctgtctgctt--gg--ggcttgcgtggctcgac-ttttttcgccctgtgcacatttttcgttttcggtggtgcggggtttgtcg--ctcttatc-gggcgatagacaaacgtgacccaccctgcgtcactcaggggccctcttggccaacctccacccacctcgacagcccatgccttcacactcgtt--ctcttgctcaatgaacaatgataccgatgctaactcaattgttatcacagctgctgagctcggaaagggttctttcaagtatgcctgggttttggacaagctgaaggctgagcgtgagcgtggaatcacaatcgacattgctctctggaagttcgagactcccaagtactacgtcaccgtcatcggtaagttagcaa-------gttttcccccaacactggcaatgtcgtgcaggttcggcagtgttgctgcccgaccgcgcgcgatgccaaactgggcaattccttgacttggc-gacatgtgctgatgccttgact---ccagacgctcccggtcaccgtgatttcatcaagaacatgatcactggtacctcccaggccgactgcgccgttctcatcattgcctccggtactggtgagttcgaggctggtatctccaaggatggccagactcgtgagcacgctctgctcgcctacaccctcggtgtcaagcagctcattgttgcttgcaacaaaatggacactgccgagtggaaacaggctcgttttgaggagatccagaaggagacctccaccttcatcaagaaggtcggctacaaccccaagaccgttgccttcgttcccatctctggcttcaacggtgacaacatgatcgagggcgagactctcgacccccgtgccaaggcctggtacaagggctggaagaagctgggttccgacggcaaggaggtctctggaaagaccctcctgctggcgttgtgctcgcctttttcgcatcttctgtgcccctgagggcctggaccccactatcgcgactggcctcactttgggaccttgatcgtccaatatacacccccagagacgcgtctagatggctaacatgatggtttcttcgcatctaggttcacctccagaccggtcaatgcgtacgtattgttaccccgccgtcgtcaacaatacctatgtcgctcttcgctgggaaggcctcgacatgacagactgacacgtttcgcagggtaaccaaattggtgctgccttctggtgcgtacccgagccccacgatgatattttttgacgcgacgagaacatctcgaacgtgttgcggcttcgatga-------ctgaccacgtttgcaggcaaaccatctctggcgagcacggcctcgacagcaatggcgtgtatgtatctccctcggccgcgaatacaatgcgatcccag-ccctgaactgaccaccatgaagttacaatggcacctctgagctccagctcgagcgcatgaacgtctacttcaacgaggtatgtctaccaacacctggggtg-tccgcattgcaagactgctcggtttgctttagcggaaactgacgcgttctttcttaggcctccggcaacaagtacgttccccgtgccgtcctcgtcgatctcgagcctggtaccatggacgccgtccgcgccggccccttcggtcagcttttccgccccg-----------------------------------
>Gnomoniopsis_rosae_CBS_145_085_
tcattgctggaacaaacgccctcacgggtgctacccagaaaccctttgtgaattatactt-attgttgcctcggcattgactggctttcttgcaaggtccctcgagtcagagaggagcaggtcggccggtggccctgaaactcttgtttttataccatgtatcttctgagtaaacaactataaatgaatcaaaacttttaacaacggatctcttggttctggcatcgatgaagaacgcagcgaaatgcgataagtaatgtgaattgcagaattcagtgaatcatcgaatctttgaacgcacattgcgcccgctggtattccagcgggcatgcctgttcgagcgtcatttcaaccctcaaaacttctgttttggtgttggaggaatacttgtaaaagagtatcctctgaaatttagtggcgggctcgctagaattttgagcgtagtaatttatacctcgtttgtaaagactagtgatg-ttcttgccgtaaaacccccactttctga????????????????????????????????????????????????????????????????????????????????????????????????????????????????????????????????????????????????????????????????????????????????????????????????????????????????????????????????????????????????????????????????????????????????????????????????????????????????????????????????????????????????????????????????????????????????????????????????????????????????????????????????????????????????????????????????????????????????????????????????????????????????????????????????????????????????????????????????????????????????????????????????????????????????????????????????????????????????????????????????????????????????????????????????????????????????????????????????????????????????????????????????????????????????????????????????????????????????????????????????????????????????????????????????????????????????????????????????????????????????????????????????????????????????????????????????????????????????????????????????????????????????????????????????????????????????????????????????????????????????????????????????????????????????????????????????????????????????????????????????????????????????????????????????????????????????????????????????????????????????????????????????????????????????????????????????????????????????????????????????????????????????????????????????????????????????????????????????????????????????????????????????????????????????????????????????????????????????????????????????????????????????????????????????????????????????????????????????????????????????????????????????????????????????????????????????????????????????????????????????????????????????????????????????????????????????????????????????????????????????????????????????????????????????????????????????????????????????????????????????????????????????????????????????????????????????????????????????????
>Gnomoniopsis_rossmaniae_CFCC_54307_
---ttgctgga--caacgccttcacgggcgctacccagaaaccctttgtgaatttttccacttagttgcctcggcagtgactggcttttttagaaggtcccttctctgcagaaggagcaggtcggccggtggccctataaactctttgtttttacagtgtatcttctgagtacaataaccaaaatgaatcaaaacttttaacaacggatctcttggttctggcatcgatgaagaacgcagcgaaatgcgataagtaatgtgaattgcagaattcagtgaatcatcgaatctttgaacgcacattgcgcccgctggtattccagcgggcatgcctgttcgagcgtcatttcaaccctcaaaacttctgttttggtgttggaggaatacctgtaacagggtaccctctgaaatttagtggcgggctcgctagaattttgagcgtagtaatttatacctcgtttgtaaagactagtgaat-ctcttgccgtaaaaccccc--------------------------------------------------------------------------------acctcgc-aaacacccccgagcg-ggtggtcgcggtcgcgagactgcggccgtttgctct-----gggccgagaggcccttttttttttggcccactgcacatttttcgttttccgtggtgcggggtttgt--cgctcttatctgcgagatagacaaacgtgacccacttctcatccctcagtcgccgcctcggccatcctccgcccacctcaacagcccatgcccacaatccccct--tctcttgccaataaatgaccatctcgatgctaactcaattgccttcacagctgctgagctcggaaagggttccttcaagtac-----------------------------------------------------------------------------------------------------------------------------------------------------------------------------------------------------------------------------------------------------------------------------------------------------------------------------------------------------------------------------------------------------------------------------------------------------------------------------------------------------------------------------------------------------------------------------------------------------------------------------------------------------------------------------------------------------------------------------------------------------------------------------------------------------------------------------------------------------------------------------------------------------------------------------------------------------------------------gtaaccaaatcggtgctgccttctggtgtgtccccgagctccacgaacatctttctcgacgcgacacacccgtttcgaccgtgtcgcggcttcgatatcttctcgctgacctcgactgcaggcaaaccatctctggcgagcacggcctcgacagcaatggcgtgtacg--tatctccatgccgcagacacgacgcgactcgag-ctcaaaactgaccatcgcatagctacaatggtacctccgagctccagctcgagcgtatgaacgtctacttcaacgaggtatgtctcatct----------------ttttgcgatacagctccttatcttgggttcgaatctgacgcgttttcctgcaggcctctggcaacaagtacgttccccgtgccgtcctcgtcgatctcgagcccggtaccatggacgccgtccgcgccggccccttcggtcagctgttccgccccgacaacttcgtct-----------------------
>Gnomoniopsis_rossmaniae_CFCC_55876
---ttgctgga--caacgccttcacgggcgctacccagaaaccctttgtgaatttttccacttagttgcctcggcagtgactggcttttttagaaggtcccttctctgcagaaggagcaggtcggccggtggccctataaactctttgtttttacagtgtatcttctgagtacaataaccaaaatgaatcaaaacttttaacaacggatctcttggttctggcatcgatgaagaacgcagcgaaatgcgataagtaatgtgaattgcagaattcagtgaatcatcgaatctttgaacgcacattgcgcccgctggtattccagcgggcatgcctgttcgagcgtcatttcaaccctcaaaacttctgttttggtgttggaggaatacctgtaacagggtaccctctgaaatttagtggcgggctcgctagaattttgagcgtagtaatttatacctcgtttgtaaagactagtgaat-ctcttgccgtaaaaccccc--------------------------------------------------------------------------------acctcgc-aaacacccccgagcg-ggtggtcgcggtcgcgagactgcggccgtttgctct-----gggccgagaggcccttttttttttggcccactgcacatttttcgttttccgtggtgcggggtttgt--cgctcttatctgcgagatagacaaacgtgacccacttctcatccctcagtcgccgcctcggccatcctccgcccacctcaacagcccatgcccacaatccccct--tctcttgccaataaatgaccatctcgatgctaactcaattgccttcacagctgctgagctcggaaagggttccttcaagtac-----------------------------------------------------------------------------------------------------------------------------------------------------------------------------------------------------------------------------------------------------------------------------------------------------------------------------------------------------------------------------------------------------------------------------------------------------------------------------------------------------------------------------------------------------------------------------------------------------------------------------------------------------------------------------------------------------------------------------------------------------------------------------------------------------------------------------------------------------------------------------------------------------------------------------------------------------------------------gtaaccaaatcggtgctgccttctggtgtgtccccgagctccacgaacatctttctcgacgcgacacacccgtttcgaccgtgtcgcggcttcgatatcttctcgctgacctcgactgcaggcaaaccatctctggcgagcacggcctcgacagcaatggcgtgtacg--tatctccatgccgcagacacgacgcgactcgag-ctcaaaactgaccatcgcatagctacaatggtacctccgagctccagctcgagcgtatgaacgtctacttcaacgaggtatgtctcatct----------------ttttgcgatacagctccttatcttgggttcgaatctgacgcgttttcctgcaggcctctggcaacaagtacgttccccgtgccgtcctcgtcgatctcgagcccggtaccatggacgccgtccgcgccggccccttcggtcagctgttccgccccgacaacttcgtct-----------------------
>Gnomoniopsis_sanguisorbae_CBS_858_79
tcattgctggaataaacgccctcacgggtgctacccagaaaccctttgtgaattcttctttattgttgcctcggcatagactggcttcctacgaagccccttttt--aaaagaggagcaggtcggccggtggccctataaattctctgtttttaatttgtatcttctgagtaaacaactaaaaatgaatcaaaacttttaacaacggatctcttggttctggcatcgatgaagaacgcagcgaaatgcgataagtaatgtgaattgcagaattcagtgaatcatcgaatctttgaacgcacattgcgcccgctggtattccagcgggcatgcctgttcgagcgtcatttcaaccctcaaaacctcggttttggtgttggaggactacgctaaaacgcgtagcctctgaaatgtagtggcgggctcgctagaattttgagcgtagtaatttatacctcgtttgtgaagactagtgatgatccttgccgtaaaaccccc--------------------------------------cactatctccccatcgtcctgatctccttgatcatccaaatcattttgc-aaaaac-cctagagcccca-gctgcaaccacaaggtggtggctggttg---------gggttgagtggctcgtc-ttttttggccctgtgcacatttttcgtttttagcggtgcggggtttgtct--ctcttatctaggagatagacaaacgtgacccacccctcgtcacccaaggactatcttggccagccttca-ccacctgaacagctaatgcctacacc-tcctt--gccttgatgaatgaatcatgatatcgatgctaact-gactgtcataacagctgctgagctcggaaagggttctttcaagtatgcctgggttctggacaagctgaaggctgagcgtgagcgtggaatcaccatcgacattgctctctggaagttcgagactcccaagtactacgtcaccgtcattggtaagttagcaattata--ctttcccccgttgactggccatgccgtgcgggtttggcagtatcactgcttctcc-cgcgcgatgctggctttagcaatccctcgacttcac-aacacacgctgacgcctcggtt--tacagacgctcccggtcaccgtgatttcatcaagaacatgatcacgggtacttcccaggccgagtgcgctgttctcatcattgcctccggtactggtgagttcgaggctggtatctccaaggatggccagactcgtgagcacgctctgctcgcttacaccctcggtgtcaagcagctcattgttgcttgcaacaagatggacactgccgagtggaagcaggcccgtttcgaggagatccagaaggagacctccaccttcatcaagaaggtcggctacaaccccaagaccgttgcctttgtccccatctccggcttcaacggtgacaacatgatcgagggcgagtctctcgacccccgtgccaaggcctggtacaagggctggaagaagctcggttccgacggcaaggaggtctctggaaagaccctcctgctggcgctatgctcgcctttttcgcatcttgtgtgcccctgagggcctggaccccactatcgcaaccggcctcactttgggacctcgatcgtccgatattcaccccaagagacgcgtcgagatggctaacatgatggtttcttcgcatctaggttcacctccagaccggtcaatgcgtacgtaccattaccccgccgtcgtcaacaaatcctgcgtcgctctacgctgggtaggcctcgacatgacgaactgacacgtttcgcagggtaatcaaattggtgctgccttctggtgcgtacccaaggcccaccatcatgtttttcgacgcgacaggaacatctcgagtgtgttgcggcttcgatag-------ctgacctcgtctgcaggcaaaccatctctggcgagcacggcctggacagcaatggcgtgtatgtacttccctcagccgcgaacaccacgcaatccaag-cccagaactgaccaccatgaagctacaatggcacctcggagctccagctcgagcgcatgaatgtctacttcaacgaggtatgtctaccaacacctggggtg-tccccattgcaaagctgcccggtttgtttggacggaaactgacgcgttctccctaaggcctccggcaacaagtacgttccccgtgccgtcctcgtcgatctcgagcccggtaccatggacgccgtccgcgccggcccctttggccagctt---------------------------------------------
>Gnomoniopsis_saprophytica__SAUCC_3040
tcattgctggaacaaacgccctcacgggtgctacccagaaaccctttgtgaatttttctcaaacgttgcctcggcagtgactggcttccttggaagtccctttttctgagaaaggagcaggtcggccggtggccctataaactctttgtttttaccatgtatcttctgagtttttaaacataaatgaatcaaaacttttaacaacggatctcttggttctggcatcgatgaagaacgcagcgaaatgcgataagtaatgtgaattgcagaattcagtgaatcatcgaatctttgaacgcacattgcgcccgctggtattccagcgggcatgcctgttcgagcgtcatttcaaccctcaaaacttctgttttggtgttggaggactacctgtaaaagggtagcctctgaaatttagtggcgggctcgctagaattttgagcgtagtaatttttacctcgtttgtaaagactagtgatgt-ttttgccgtaaaacccccactttctga------------cgagaaggagggtaagtcacaatctccccatcacattaaattcttttcccatcaattctacgtcacaagacatcacaaagcgctacagctgcgaccgtaaggtcgtggccggtctgcctttggggggcggagtggctcgtctttttctcgcccactgcacatttttctcttgcggtggtgcggggtttgt--ccctcttatctgggagatagacaaacgtgacccactcttcgtcactcaatggtcctctcggccatcctccatccacctcaacagcctatacctacatcgtcgtcttgcttcttgcatacaatgaccttctcgatgctaactcgattgtcaccacagctgctgagctcggaaagggttccttcaagtacgcctgggttcttgacaagctgaaggctgagcgtgagcgtggaatcaccatcgacattgctctctggaagttcgagactcccaagtactatgtcaccgtcattggtaagttctgcattcaattc--acaccctgttgtcgccagtgtcgcacagatcccacagcatcgctgtctgatcccgt-cgacactcggcttgacggctatttcaccttgtacacagttgctgacgactgcatctcaacagacgctcccggtcaccgtgatttcatcaagaacatgatcatggg--------------------------------------------------------------------------------------------------------------------------------------------------------------------------------------------------------------------------------------------------------------------------------------------------------------------------------------------------------------------------------------------ttttg-----------------------------------------------------------------------------------------------------------------------------------------------------------------------------------------------------------------------------------------------------------------------gtaaccaaaacggtgctgctttctggtgcgtacctgagctccacgatgacacggctcgacgcgccatgtccatttcgaccgtgtcgcggcctcaata--------ctgacctagactgtaggcaaaccatctctggcgagcacggcctcgacagcaatggcgtgtacg--tatctccacgctgcaaacaccacgcgatttcag-ctccaaattgacccccgtatagctacaacggtacctctgagctccagctcgagcgtatgaacgtctacttcaatgaggtatgcctagcttctcttaggatgtcgttttttgcgacacggctcgtttgct-ggggcttgatctgacacgctttcacacaggcttccggcaacaagtacgttccccgtgccgtcctcgtcgatctcgagcccggtaccatggacgccgtccgcgccggccccttcggtcagctcttccgccccgacaacttcgtctttggtcagtccggtgccggaaac
>Gnomoniopsis_saprophytica_SAUCC_0051
tcattgctggaacaaacgccctcacgggtgctacccagaaaccctttgtgaatttttctcaaacgttgcctcggcagtgactggcttccttggaagtccctttttctgagaaaggagcaggtcggccggtggccctataaactctttgtttttaccatgtatcttctgagtttttaaacataaatgaatcaaaacttttaacaacggatctcttggttctggcatcgatgaagaacgcagcgaaatgcgataagtaatgtgaattgcagaattcagtgaatcatcgaatctttgaacgcacattgcgcccgctggtattccagcgggcatgcctgttcgagcgtcatttcaaccctcaaaacttctgttttggtgttggaggactacctgtaaaagggtagcctctgaaatttagtggcgggctcgctagaattttgagcgtagtaatttttacctcgtttgtaaagactagtgatgt-ttttgccgtaaaacccccactttctga------------cgagaaggagggtaagtcacaatctccccatcacattaaattcttttcccatcaattctacgtcacaagacatcacaaagcgctacagctgcgaccgtaaggtcgtggccggtctgcctttggggggcggagtggctcgtctttttctcgcccactgcacatttttctcttgcggtggtgcggggtttgt--ccctcttatctgggagatagacaaacgtgacccactcttcgtcactcaatggtcctctcggccatcctccatccacctcaacagcctatacctacatcgtcgtcttgcttcttgcatacaatgaccttctcgatgctaactcgattgtcaccacagctgctgagctcggaaagggttccttcaagtacgcctgggttcttgacaagctgaaggctgagcgtgagcgtggaatcaccatcgacattgctctctggaagttcgagactcccaagtactatgtcaccgtcattggtaagttctgcattcaattc--acaccctgttgtcgccagtgtcgcacagatcccacagcatcgctgtctgatcccgt-cgacactcggcttgacggctatttcaccttgtacacagttgctgacgactgcatctcaacagacgctcccggtcaccgtgatttcatcaagaacatgatcatggg--------------------------------------------------------------------------------------------------------------------------------------------------------------------------------------------------------------------------------------------------------------------------------------------------------------------------------------------------------------------------------------------ttttg-----------------------------------------------------------------------------------------------------------------------------------------------------------------------------------------------------------------------------------------------------------------------gtaaccaaaacggtgctgctttctggtgcgtacctgagctccacgatgacacggctcgacgcgccatgtccatttcgaccgtgtcgcggcctcaata--------ctgacctagactgtaggcaaaccatctctggcgagcacggcctcgacagcaatggcgtgtacg--tatctccacgctgcaaacaccacgcgatttcag-ctccaaattgacccccgtatagctacaacggtacctctgagctccagctcgagcgtatgaacgtctacttcaatgaggtatgcctagcttctcttaggatgtcgttttttgcgacacggctcgtttgct-ggggcttgatctgacacgctttcacacaggcttccggcaacaagtacgttccccgtgccgtcctcgtcgatctcgagcccggtaccatggacgccgtccgcgccggccccttcggtcagctcttccgccccgacaacttcgtctttggtcagtccggtgccggaaac
>Gnomoniopsis_saprophytica_CGMCC_3_28192_
tcattgctggaacaaacgccctcacgggtgctacccagaaaccctttgtgaatttttctcaaacgttgcctcggcagtgactggcttccttggaagtccctttttctgagaaaggagcaggtcggccggtggccctataaactctttgtttttaccatgtatcttctgagtttttaaacataaatgaatcaaaacttttaacaacggatctcttggttctggcatcgatgaagaacgcagcgaaatgcgataagtaatgtgaattgcagaattcagtgaatcatcgaatctttgaacgcacattgcgcccgctggtattccagcgggcatgcctgttcgagcgtcatttcaaccctcaaaacttctgttttggtgttggaggactacctgtaaaagggtagcctctgaaatttagtggcgggctcgctagaattttgagcgtagtaatttttacctcgtttgtaaagactagtgatgt-ttttgccgtaaaacccccactttctga------------cgagaaggagggtaagtcacaatctccccatcacattaaattcttttcccatcaattctacgtcacaagacatcacaaagcgctacagctgcgaccgtaaggtcgtggccggtctgcctttggggggcggagtggctcgtctttttctcgcccactgcacatttttctcttgcggtggtgcggggtttgt--ccctcttatctgggagatagacaaacgtgacccactcttcgtcactcaatggtcctctcggccatcctccatccacctcaacagcctatacctacatcgtcgtcttgcttcttgcatacaatgaccttctcgatgctaactcgattgtcaccacagctgctgagctcggaaagggttccttcaagtacgcctgggttcttgacaagctgaaggctgagcgtgagcgtggaatcaccatcgacattgctctctggaagttcgagactcccaagtactatgtcaccgtcattggtaagttctgcattcaattc--acaccctgttgtcgccagtgtcgcacagatcccacagcatcgctgtctgatcccgt-cgacactcggcttgacggctatttcaccttgtacacagttgctgacgactgcatctcaacagacgctcccggtcaccgtgatttcatcaagaacatgatcatggg--------------------------------------------------------------------------------------------------------------------------------------------------------------------------------------------------------------------------------------------------------------------------------------------------------------------------------------------------------------------------------------------ttttg-----------------------------------------------------------------------------------------------------------------------------------------------------------------------------------------------------------------------------------------------------------------------gtaaccaaaacggtgctgctttctggtgcgtacctgagctccacgatgacacggctcgacgcgccatgtccatttcgaccgtgtcgcggcctcaata--------ctgacctagactgtaggcaaaccatctctggcgagcacggcctcgacagcaatggcgtgtacg--tatctccacgctgcaaacaccacgcgatttcag-ctccaaattgacccccgtatagctacaacggtacctctgagctccagctcgagcgtatgaacgtctacttcaatgaggtatgcctagcttctcttaggatgtcgttttttgcgacacggctcgtttgct-ggggcttgatctgacacgctttcacacaggcttccggcaacaagtacgttccccgtgccgtcctcgtcgatctcgagcccggtaccatggacgccgtccgcgccggccccttcggtcagctcttccgccccgacaacttcgtctttggtcagtccggtgccggaaac
>Gnomoniopsis_saprophytica_SAUCC_3342
tcattgctggaacaaacgccctcacgggtgctacccagaaaccctttgtgaatttttctcaaacgttgcctcggcagtgactggcttccttggaagtccctttttctgagaaaggagcaggtcggccggtggccctataaactctttgtttttaccatgtatcttctgagtttttaaacataaatgaatcaaaacttttaacaacggatctcttggttctggcatcgatgaagaacgcagcgaaatgcgataagtaatgtgaattgcagaattcagtgaatcatcgaatctttgaacgcacattgcgcccgctggtattccagcgggcatgcctgttcgagcgtcatttcaaccctcaaaacttctgttttggtgttggaggactacctgtaaaagggtagcctctgaaatttagtggcgggctcgctagaattttgagcgtagtaatttttacctcgtttgtaaagactagtgatgt-ttttgccgtaaaacccccactttctga------------cgagaaggagggtaagtcacaatctccccatcacattaaattcttttcccatcaattctacgtcacaagacatcacaaagcgctacagctgcgaccgtaaggtcgtggccggtctgcctttggggggcggagtggctcgtctttttctcgcccactgcacatttttctcttgcggtggtgcggggtttgt--ccctcttatctgggagatagacaaacgtgacccactcttcgtcactcaatggtcctctcggccatcctccatccacctcaacagcctatacctacatcgtcgtcttgcttcttgcatacaatgaccttctcgatgctaactcgattgtcaccacagctgctgagctcggaaagggttccttcaagtacgcctgggttcttgacaagctgaaggctgagcgtgagcgtggaatcaccatcgacattgctctctggaagttcgagactcccaagtactatgtcaccgtcattggtaagttctgcattcaattc--acaccctgttgtcgccagtgtcgcacagatcccacagcatcgctgtctgatcccgt-cgacactcggcttgacggctatttcaccttgtacacagttgctgacgactgcatctcaacagacgctcccggtcaccgtgatttcatcaagaacatgatcatggg--------------------------------------------------------------------------------------------------------------------------------------------------------------------------------------------------------------------------------------------------------------------------------------------------------------------------------------------------------------------------------------------ttttg-----------------------------------------------------------------------------------------------------------------------------------------------------------------------------------------------------------------------------------------------------------------------gtaaccaaaacggtgctgctttctggtgcgtacctgagctccacgatgacacggctcgacgcgccatgtccatttcgaccgtgtcgcggcctcaata--------ctgacctagactgtaggcaaaccatctctggcgagcacggcctcgacagcaatggcgtgtacg--tatctccacgctgcaaacaccacgcgatttcag-ctccaaattgacccccgtatagctacaacggtacctctgagctccagctcgagcgtatgaacgtctacttcaatgaggtatgcctagcttctcttaggatgtcgttttttgcgacacggctcgtttgct-ggggcttgatctgacacgctttcacacaggcttccggcaacaagtacgttccccgtgccgtcctcgtcgatctcgagcccggtaccatggacgccgtccgcgccggccccttcggtcagctcttccgccccgacaacttcgtctttggtcagtccggtgccggaaac
>Gnomoniopsis_silvicola_CFCC_54304
--attgct-ggatacacgctcgcaagagcgctacccagaaaccctttgtgaatttttctcaaatgttgcctcggcagtgactggctctctatagagtccctcttttcagaagaggagcaggtcggccggtggccctataaactctttgtttttacactgtattttctgagttttaaaaaataaatgaatcaaaacttttaacaacggatctcttggttctggcatcgatgaagaacgcagcgaaatgcgataagtaatgtgaattgcagaattcagtgaatcatcgaatctttgaacgcacattgcgcccgctggtattccagcgggcatgcctgttcgagcgtcatttcaaccctcaaaacttctgttttggtgttggaggactacctgtaaaagggtagcctctgaaatttagtggcgggctcgctagaattttgagcgtagtaatttatacctcgtttatgaagactagtgatgtcctttgccgtaaaaccccc---------------------------------------------------------------------------------catcac-caatacctccaagtgctgctgctgcgaccggaaggtcgtagccgttgccctggcgaggggcgaagtggctcgtcattttttcgcctgttgcacatttttcgttttcggtggtgcggggtttgt--ccctcttatctgggagatagccaaacgtgacccaccctgggtcactcgatggtcatctcggccatcctccaccacgcttaacagcccttatccacatttccatcttctttcttgtatacaatgatgatctcgatgctgactcgattatcatcatagctgctgagctcggaaagggttccttcaagtac---------------------------------------------------------------------------------------------------------------------------------------------------------------------------------------------------------------------------------------------------------------------------------------------------------------------------------------------------------------------------------------------------------------------------------------------------------------------------------------------------------------------------------------------------------------------------------------------------------------------------------------------------------------------------------------------------------------------------------------------------------------------------------------------------------------------------------------------------------------------------------------------------------------------------------------------------------------------------------tggtgctgctttctggtgcgtacccgagctccacgaccgtattcctcgacgcgaaatacacatctagacggtgtcgcggctacggaaatagaaggctgacctcgacttcaggcaaaccatctctggcgagcacggcctcgacagcaatggcgtgtacgttcaattctatgccgcat-tactacgcgattcgggtctcgttgctgaccttcgaatagttacaatggtacctcggagctccagctcgagcgtatgaacgtctacttcaacgaggtatgtctgccaatatatcggacggcttcttttgtgatacagttcgaaatgctgggatgaactctgacgcgtcttcctgtaggcctccggcaacaagtacgttccccgtgccgtcctcgtcgatctcgagcccggtaccatggacgccgtccgcgccggtccttttggccagcttttccgccccgacaacttcgtct-----------------------
>Gnomoniopsis_silvicola_CFCC_54418_
--attgctggaatacacgctcgcaagagcgctacccagaaaccctttgtgaatttttctcaaatgttgcctcggcagtgactggctctctatagagtccctcttttcagaagaggagcaggtcggccggtggccctataaactctttgtttttacactgtattttctgagttttaaaaaataaatgaatcaaaacttttaacaacggatctcttggttctggcatcgatgaagaacgcagcgaaatgcgataagtaatgtgaattgcagaattcagtgaatcatcgaatctttgaacgcacattgcgcccgctggtattccagcgggcatgcctgttcgagcgtcatttcaaccctcaaaacttctgttttggtgttggaggactacctgtaaaagggtagcctctgaaatttagtggcgggctcgctagaattttgagcgtagtaatttatacctcgtttatgaagactagtgatgtcctttgccgtaaaaccccc---------------------------------------------------------------------------------catcac-caatacctccaagtgctgctgctgcgaccggaaggtcgtagccgttgccctggcgaggggcgaagtggctcgtcattttttcgcctgttgcacatttttcgttttcggtggtgcggggtttgt--ccctcttatctgggagatagccaaacgtgacccaccctgggtcactcgatggtcatctcggccatcctccaccacgcttaacagcccttatccacatttccatcttctttcttgtatacaatgatgatctcgatgctgactcgattatcatcatagctgctgagctcggaaagggttccttcaagtac---------------------------------------------------------------------------------------------------------------------------------------------------------------------------------------------------------------------------------------------------------------------------------------------------------------------------------------------------------------------------------------------------------------------------------------------------------------------------------------------------------------------------------------------------------------------------------------------------------------------------------------------------------------------------------------------------------------------------------------------------------------------------------------------------------------------------------------------------------------------------------------------------------------------------------------------------------------------------------tggtgctgctttctggtgcgtacccgagctccacgaccgtattcctcgacgcgaaatacacatctagacggtgtcgcggctacggaaatagaaggctgacctcgacttcaggcaaaccatctctggcgagcacggcctcgacagcaatggcgtgtacgttcaattctatgccgcat-tactacgcgattcgggtctcgttgctgaccttcgaatagttacaatggtacctcggagctccagctcgagcgtatgaacgtctacttcaacgaggtatgtctgccaatatatcggacggcttcttttgtgatacagttcgaaatgctgggatgaactctgacgcgtcttcctgtaggcctccggcaacaagtacgttccccgtgccgtcctcgtcgatctcgagcccggtaccatggacgccgtccgcgccggtccttttggccagcttttccgccccgacaacttcgtct-----------------------
>Gnomoniopsis_smithogilvyi_CBS_130190_
-------------------cctcacgggtgctacccagaaaccctttgtgaattcttctc-attgttgcctcggcatggactggcttcctatggaagtccctcttctggaagcggagcaggtcggccggtggccctataaactctttgtttttacagtgtatcttctgagtaaacaactataaatgaatcaaaacttttaacaacggatctcttggttctggcatcgatgaagaacgcagcgaaatgcgataagtaatgtgaattgcagaattcagtgaatcatcgaatctttgaacgcacattgcgcccgctggtattccagcgggcatgcctgttcgagcgtcatttcaaccctcaaaacttcggttttggtgttggaggaatacttgtaaaagagtaccctctgaaatttagtggcgggctcgctagaattttgagcgtagtaatttatacctcgtttataaagactggcggttgctcttgccgtaaa---------------------------------------------------------------------tcttcatcgtcgattcctt-gtac-aagcatccccggatccaaa-gctgcga--gcgagtt---ggccgttggcct-----tggcgggagtggctcgtc-ttttttcgcctgctgcacatttttcgttttcggtggtgcggggtttgtcg--ctcttatctgggagatagacaaacgtgacccactttacgtcactccttggccatttcggtcaccccccatcaacctcaccagcccatgcctagaac-tccac--cccatcttcttgttgtcatgatctcgtcgctgactcaattactatcatagctgctgagctcggaaagggttctttcaagtacgcctgggttctggacaagctgaaggctgagcgtgagcgtggaatcaccatcgacattgctctctggaagttcgagactcccaagtactatgtcaccgtcattggtaagctttcatccaa-----tctcccatcccgttggccacatcgcgcaggaacggca-cacggctacctgaccgcgtttggtgttggttcca-cagctcttcaattttgc-ggcatttactgacaatattattt-ctcagacgctcccggtcaccgtgatttcatcaagaacatgatcactggtacctcccaggccgattgcgctattctcatcattgcctccggtactggtgagttcgaggctggtatctccaaggatggccagactcgtgagcacgccctgctcgcctacaccctcggtgtcaagcagctcattgttgcttgcaacaagatggacactgccgagtggaagcaggcccgtttcgaggagatccagaaggagacctccaccttcatcaagaaggtcggctacaaccccaagaccgttgccttcgtccccatctctggcttcaacggtgacaacatgatcgagggtgagtccctcgacgcccgtgccaaggcctggtacaagggctggaagaagctcggttccgacggcaaggaggtctctggaaagaccctcctgctggccttttgctcacctttttcgcatctcctatgcccctgaaggcctggaccccactatcgcgaccggcttcactttgcggcgtcgatcgtccgatatcaaccctcagagacgcgtctaaagggctaacatgatgattttcttctctataggttcacctccagaccggtcaatgcgtacgtaccaattcgacgacgacaacaacaacactgctgctgcgtcacggtggctacatctcaacatgacaaactgacatatcttgcagggtaaccaaattggtgctgccttctggtgcgtacttgagcttcacgtccataatcctcgacgcgaaatgcccaactcgaccgtgtcgtggcttcgacaa-------ctgacctcgactgcaggcaaaccatctccggcgagcacggcctcgacagcaatggcgtgtacgtttattcccatgccgcaaacaccacgcga----------------------------------------------------------------------------------------------------------------------------------------------------------------------------------------------------------------------------------------------------------------------------------------------------------------
>Gnomoniopsis_smithogilvyi_CBS_130189
-------------------cctcacgggtgctacccagaaaccctttgtgaattcttctc-attgttgcctcggcatggactggcttcctatggaagtccctcttctggaagcggagcaggtcggccggtggccctataaactctttgtttttacagtgtatcttctgagtaaacaactataaatgaatcaaaacttttaacaacggatctcttggttctggcatcgatgaagaacgcagcgaaatgcgataagtaatgtgaattgcagaattcagtgaatcatcgaatctttgaacgcacattgcgcccgctggtattccagcgggcatgcctgttcgagcgtcatttcaaccctcaaaacttcggttttggtgttggaggaatacttgtaaaagagtaccctctgaaatttagtggcgggctcgctagaattttgagcgtagtaatttatacctcgtttataaagactggcggttgctcttgccgtaaa-------------------------------------------------------------------------------------------------------------------------------------ggccgttggcct-----tggcgggagtggctcgtc-ttttttcgcctgctgcacatttttcgttttcggtggtgcggggtttgtcg--ctcttatctgggagatagacaaacgtgacccactttacgtcactccttggccatttcggtcaccccccatcaacctcaccagcccatgcctagaac-tccac--cccatcttcttgttgtcatgatctcgtcgctgactcaattactatcatagctgctgagctcggaaagggttctttcaagtacgcctgggttctggacaagctgaaggctgagcgtgagcgtggaatcaccatcgacattgctctctggaagttcgagactcccaagtactatgtcaccgtcattggtaagctttcatccaa-----tctcccatcccgttggccacatcgcgcaggaacggca-cacggctacctgaccgcgtttggtgttggttcca-cagctcttcaattttgc-ggcatttactgacaatattattt-ctcagacgctcccggtcaccgtgatttcatcaagaacatgatcactggtacctcccaggccgattgcgctattctcatcattgcctccggtactggtgagttcgaggctggtatctccaaggatggccagactcgtgagcacgccctgctcgcctacaccctcggtgtcaagcagctcattgttgcttgcaacaagatggacactgccgagtggaagcaggcccgtttcgaggagatccagaaggagacctccaccttcatcaagaaggtcggctacaaccccaagaccgttgccttcgtccccatctctggcttcaacggtgacaacatgatcgagggtgagtccctcgacgcccgtgccaaggcctggtacaagggctggaagaagctcggttccgacggcaaggaggtctctggaaagaccctcctgctggccttttgctcacctttttcgcatctcctatgcccctgaaggcctggaccccactatcgcgaccggcttcactttgcggcgtcgatcgtccgatatcaaccctcagagacgcgtctaaagggctaacatgatgattttcttctctataggttcacctccagaccggtcaatgcgtacgtaccaattcgacgacgacaacaacaacactgctgctgcgtcacggtggctacatctcaacatgacaaactgacatatcttgcagggtaaccaaattggtgctgccttctggtgcgtacttgagcttcacgtccataatcctcgacgcgaaatgcccaactcgaccgtgtcgtggcttcgacaa-------ctgacctcgactgcaggcaaaccatctcgggcgag-------------------------------------------------------------------------------------------------------------------------------------------------------------------------------------------------------------------------------------------------------------------------------------------------------------------------------------------------------------------------
>Gnomoniopsis_smithogilvyi_CBS_130188
-------------------cctcacgggtgctacccagaaaccctttgtgaattcttctc-attgttgcctcggcatggactggcttcctatggaagtccctcttctggaagcggagcaggtcggccggtggccctataaactctttgtttttacagtgtatcttctgagtaaacaactataaatgaatcaaaacttttaacaacggatctcttggttctggcatcgatgaagaacgcagcgaaatgcgataagtaatgtgaattgcagaattcagtgaatcatcgaatctttgaacgcacattgcgcccgctggtattccagcgggcatgcctgttcgagcgtcatttcaaccctcaaaacttcggttttggtgttggaggaatacttgtaaaagagtaccctctgaaatttagtggcgggctcgctagaattttgagcgtagtaatttatacctcgtttataaagactggcggttgctcttgccgtaaa---------------------------------------------------------------------tcttcatcgtcgattcctt-gtac-aagcatccccggatccaaa-gctgcgaccgcgagtt---ggccgttggcct-----tggcgggagtggctcgtc-ttttttcgcctgctgcacatttttcgttttcggtggtgcggggtttgtcg--ctcttatctgggagatagacaaacgtgacccactttacgtcactccttggccatttcggtcaccccccatcaacctcaccagcccatgcctagaac-tccac--cccatcttcttgttgtcatgatctcgtcgctgactcaattactatcatagctgctgagctcggaaagggttctttcaagtacgcctgggttctggacaagctgaaggctgagcgtgagcgtggaatcaccatcgacattgctctctggaagttcgagactcccaagtactatgtcaccgtcattggtaagctttcatccaa-----tctcccatcccgttggccacatcgcgcaggaacggca-cacggctacctgaccgcgtttggtgttggttcca-cagctcttcaattttgc-ggcatttactgacaatattattt-ctcagacgctcccggtcaccgtgatttcatcaagaacatgatcactggtacctcccaggccgattgcgctattctcatcattgcctccggtactggtgagttcgaggctggtatctccaaggatggccagactcgtgagcacgccctgctcgcctacaccctcggtgtcaagcagctcattgttgcttgcaacaagatggacactgccgagtggaagcaggcccgtttcgaggagatccagaaggagacctccaccttcatcaagaaggtcggctacaaccccaagaccgttgccttcgtccccatctctggcttcaacggtgacaacatgatcgagggtgagtccctcgacgcccgtgccaaggcctggtacaagggctggaagaagctcggttccgacggcaaggaggtctctggaaagaccctcctgctggccttttgctcacctttttcgcatctcctatgcccctgaaggcctggaccccactatcgcgaccggcttcactttgcggcgtcgatcgtccgatatcaaccctcagagacgcgtctaaagggctaacatgatgattttcttctctataggttcacctccagaccggtcaatgcgtacgtaccaattcgacgacgacaacaacaacactgctgctgcgtcacggtggctacatctcaacatgacaaactgacatatcttgcagggtaaccaaattggtgctgccttctggtgcgtacttgagcttcacgtccataatcctcgacgcgaaatgcccaactcgaccgtgtcgtggcttcgacaa-------ctgacctcgactgcaggcaaaccatctcgggcgagcacggccttgacagcaatggcgtgtacgtttattcccatgccgcaaacac-----------------------------------------------------------------------------------------------------------------------------------------------------------------------------------------------------------------------------------------------------------------------------------------------------------------------
>Gnomoniopsis_smithogilvyi_MUT_401
------------------ccctcacgggtgctacccagaaaccctttgtgaattcttctc-attgttgcctcggcatggactggcttcctatggaagtccctcttctggaagcggagcaggtcggccggtggccctataaactctttgtttttacagtgtatcttctgagtaaacaactataaatgaatcaaaacttttaacaacggatctcttggttctggcatcgatgaagaacgcagcgaaatgcgataagtaatgtgaattgcagaattcagtgaatcatcgaatctttgaacgcacattgcgcccgctggtattccagcgggcatgcctgttcgagcgtcatttcaaccctcaaaacttcggttttggtgttggaggaatacttgtaaaagagtaccctctgaaatttagtggcgggctcgctagaattttgagcgtagtaatttatacctcgtttataaagactggcggttgctcttgccgtaaaacccccactttctga------------------------------------------------------tcttcatcgtcgattcctt-gtac-aagcatccccggatccaaa-gctgcga--gcgagtt---ggccgttggcct-----tggcgggagtggctcgtc-ttttttcgcctgctgcacatttttcgttttcggtggtgcggggtttgtcg--ctcttatctgggagatagacaaacgtgacccactttacgtcactccttggccatttcggtcaccccccatcaacctcaccagcccatgcctagaac-tccac--cccatcttcttgttgtcatgatctcgtcgctgactcaattactatcatagctgctgagctcggaaagggttctttcaagtacgcctgggttctggacaagctgaaggctgagcgtgagcgtggaatcaccatcgacattgctctctggaagttcgagactcccaagtactatgtcaccgtcattggtaagctttcatccaa-----tctcccatcccgttggccacatcgcgcaggaacggca-cacggctacctgaccgcgtttggtgttggttcca-cagctcttcaattttgc-ggcatttactgacaatattattt-ctcagacgctcccggtcaccgtgatttcatcaagaacatgatcactggtacctcccaggccgattgcgctattctcatcattgcctccggtactggtgagttcgaggctggtatctccaaggatggccagactcgtgagcacgccctgctcgcctacaccctcggtgtcaagcagctcattgttgcttgcaacaagatggacactgccgagtggaagcaggcccgtttcgaggagatccagaaggagacctccaccttcatcaagaaggtcggctacaaccccaagaccgttgccttcgtccccatctctggcttcaacggtgacaacatgatcgagggtgagtccctcgacgcccgtgccaaggcctggtacaagggctggaagaagctcggttccgacggcaaggaggtctctggaaagaccctcc----------------------------------------------------------------------------------------------------------------------------------------------------------------------------------------------tcgacgacgacgacgacaacactgctgctgcgtcacggtggctacatctcaacatgacaaactgacatatcttgcagggtaaccaaattggtgctgccttctggtgcgtacttgagcttcacgtccataatcctcgacgcgaaatgcccaactcgaccgtgtcgtggcttcgacaa-------ctgacctcgactgcaggcaaaccatctcgggcgagcacggccttgacagcaatggcgtgtacgtttattcccatgccgcaaacaccacgcgacttcag-ttcagaactgattctcatacagctacaatggtacctctgagctccagctcgagcgtatgaacgtctacttcaacgaggcaagtctatcgagacctgcaacg-ccatctttgcgaccttgctcgctttgagttgacagaatctgacgcgttttcctacaggcttccggcaacaagtacgttccccgtgccgtcctcgtcgatctcgagcctggtaccatggacgccgtccgcgccggtcccttcggtcagctgttccgccccg-----------------------------------
>Gnomoniopsis_smithogilvyi_MUT_411
--------ggaacaaacgccctcacgggtgctacccagaaaccctttgtgaattcttctc-attgttgcctcggcatggactggcttcctatggaagtccctcttctggaagcggagcaggtcggccggtggccctataaactctttgtttttacagtgtatcttctgagtaaacaactataaatgaatcaaaacttttaacaacggatctcttggttctggcatcgatgaagaacgcagcgaaatgcgataagtaatgtgaattgcagaattcagtgaatcatcgaatctttgaacgcacattgcgcccgctggtattccagcgggcatgcctgttcgagcgtcatttcaaccctcaaaacttcggttttggtgttggaggaatacttgtaaaagagtaccctctgaaatttagtggcgggctcgctagaattttgagcgtagtaatttatacctcgtttataaagactggcggttgctcttgccgtaaaacccccactttctga------------------------------------------------------tcttcatcgtcgattcctt-gtac-aagcatccccggatccaaa-gctgcga--gcgagtt---ggccgttggcct-----tggcgggagtggctcgtc-ttttttcgcctgctgcacatttttcgttttcggtggtgcggggtttgtcg--ctcttatctgggagatagacaaacgtgacccactttacgtcactccttggccatttcggtcaccccccatcaacctcaccagcccatgcctagaac-tccac--cccatcttcttgttgtcatgatctcgtcgctgactcaattactatcatagctgctgagctcggaaagggttctttcaagtacgcctgggttctggacaagctgaaggctgagcgtgagcgtggaatcaccatcgacattgctctctggaagttcgagactcccaagtactatgtcaccgtcattggtaagctttcatccaa-----tctcccatcccgttggccacatcgcgcaggaacggca-cacggctacctgaccgcgtttggtgttggttcca-cagctcttcaattttgc-ggcatttactgacaatattattt-ctcagacgctcccggtcaccgtgatttcatcaagaacatgatcactggtacctcccaggccgattgcgctattctcatcattgcctccggtactggtgagttcgaggctggtatctccaaggatggccagactcgtgagcacgccctgctcgcctacaccctcggtgtcaagcagctcattgttgcttgcaacaagatggacactgccgagtggaagcaggcccgtttcgaggagatccagaaggagacctccaccttcatcaagaaggtcggctacaaccccaagaccgttgccttcgtccccatctctggcttcaacggtgacaacatgatcgagggtgagtccctcgacgcccgtgccaaggcctggtacaagggctggaagaagctcggttccgacggcaaggaggtctctggaaagaccctcc------------------------------------------------------------------------------------------------------------------------------------------------------------tcacctccagaccggtcaatgcgtacgtaccaattcgacgacgacgacgacaacactgctgctgcgtcacggtggctacatctcaacatgacaaactgacatatcttgcagggtaaccaaattggtgctgccttctggtgcgtacttgagcttcacgtccataatcctcgacgcgaaatgcccaactcgaccgtgtcgtggcttcgacaa-------ctgacctcgactgcaggcaaaccatctcgggcgagcacggccttgacagcaatggcgtgtacgtttattcccatgccgcaaacaccacgcgacttcag-ttcagaactgattctcatacagctacaatggtacctctgagctccagctcgagcgtatgaacgtctacttcaacgaggcaagtctatcgagacctgcaacg-ccatctttgcgaccttgctcgctttgagttgacagaatctgacgcgttttcctacaggcttccggcaacaagtacgttccccgtgccgtcctcgtcgatctcgagcctggtaccatggacgccgtccgcgccggtcccttcggtcagctgttccgccccg-----------------------------------
>Gnomoniopsis_taishanensis_CGMCC_3_28230_
tcattgctggaacaaacgccctcacgggtgctacccagaaaccctttgtgaattttccat-actgttgcctcggcatggactggcttcgtcacgaagtcccttttttagagaaggagcaggtcggccggtggccctataaactc-ttgtttttactatgtatcttctgagtaaacaactataaatgaatcaaaacttttaacaacggatctcttggttctggcatcgatgaagaacgcagcgaaatgcgataagtaatgtgaattgcagaattcagtgaatcatcgaatctttgaacgcacattgcgcccgctggtattccagcgggcatgcctgttcgagcgtcatttcaaccctcaaaacctcggttttggtgttggaggaatacttgtaaaagagtaccctctgaaatttagtggcgggctcgctagaattttgagcgtagtaatttatacctcgtttataaagactagcggttgctcttgccgtaaaacccccactttctga------------------ggagggtaagtcaccatctccccatcaatccgatcacctctatcatcgattctacatttc-gaactt-cctgagtcttcc-gctgcgatcgcgaggtggcagctataggcttgggg--ggcgggctaggctcg--tttttttcgcctactgcacatttttcgttttccgtggtgcggggtttgtcg--ctcttatcagggagatagacaaacgtgacccactccacgtcactccacggccatcttggtcatcgtccacacacctcaatagtccatgcctacaatttcatt--gccctaaacaattaatcatgaccttgacgctgactcgatactcattctagctgctgagctcggaaagggttctttcaagtacgcctgggttctggacaaactgaaggctgagcgtgagcgtggaatcaccatcgacattgctctctggaagttcgagactcccaagtactatgtcaccgttattggtaagtcctaacaacaat-aacattctcgtctgcgggccatgtcgtgtaggtgcggtagcattgctacccgact--gcacgacattggtcgca-caattctgcaattccgc-gacatatgctaacaaccatctcc-cacagacgctcccggtcaccgtgatttcatcaagaacatg-----------------------------------------------------------------------------------------------------------------------------------------------------------------------------------------------------------------------------------------------------------------------------------------------------------------------------------------------------------------------------------------------------------------------------------------------------------------------------------------------------------------------------------------------------------------------------------------------------------------------------------------------------------------------------------------------ctgctttctggtgcgtactcgagcttcacaatcacattcctcgacgcgaactgcccacctcgaccgtgtcgcagctttgacca-------ctgactccgattgcaggcaaaccatctctggcgagcacggcctcgacagcaatggcgtgtacgtatacctctacgccgcacgcactacgcgattttgg-ctcagaactgatcatcatgcagctacaatggtacctccgagctccagctcgagcgtatgaacgtctacttcaacgaggtaagtcttccaacaccgggg----cgattcttgcggcgctgcccgctgtacaagcatggaatctgacgcgttttactccaggcttccggcaacaagtacgttccccgcgccgttctcgtcgatctggagcccggtaccatggacgccgtccgcgctggtcccttcggtcagctgttccgccccgacaacttcgtcttcggccagtctggtgccggaaac
>Gnomoniopsis_taishanensis_SAUCC_1033
tcattgctggaacaaacgccctcacgggtgctacccagaaaccctttgtgaattttccat-actgttgcctcggcatggactggcttcgtcacgaagtcccttttttagagaaggagcaggtcggccggtggccctataaactc-ttgtttttactatgtatcttctgagtaaacaactataaatgaatcaaaacttttaacaacggatctcttggttctggcatcgatgaagaacgcagcgaaatgcgataagtaatgtgaattgcagaattcagtgaatcatcgaatctttgaacgcacattgcgcccgctggtattccagcgggcatgcctgttcgagcgtcatttcaaccctcaaaacctcggttttggtgttggaggaatacttgtaaaagagtaccctctgaaatttagtggcgggctcgctagaattttgagcgtagtaatttatacctcgtttataaagactagcggttgctcttgccgtaaaacccccactttctga------------------ggagggtaagtcaccatctccccatcaatccgatcacctctatcatcgattctacatttc-gaactt-cctgagtcttcc-gctgcgatcgcgaggtggcagctataggcttgggg--ggcgggctaggctcg--tttttttcgcctactgcacatttttcgttttccgtggtgcggggtttgtcg--ctcttatcagggagatagacaaacgtgacccactccacgtcactccacggccatcttggtcatcgtccacacacctcaatagtccatgcctacaatttcatt--gccctaaacaattaatcatgaccttgacgctgactcgatactcattctagctgctgagctcggaaagggttctttcaagtacgcctgggttctggacaaactgaaggctgagcgtgagcgtggaatcaccatcgacattgctctctggaagttcgagactcccaagtactatgtcaccgttattggtaagtcctaacaacaat-aacattctcgtctgcgggccatgtcgtgtaggtgcggtagcattgctacccgact--gcacgacattggtcgca-caattctgcaattccgc-gacatatgctaacaaccatctcc-cacagacgctcccggtcaccgtgatttcatcaagaacatg-----------------------------------------------------------------------------------------------------------------------------------------------------------------------------------------------------------------------------------------------------------------------------------------------------------------------------------------------------------------------------------------------------------------------------------------------------------------------------------------------------------------------------------------------------------------------------------------------------------------------------------------------------------------------------------------------ctgctttctggtgcgtactcgagcttcacaatcacattcctcgacgcgaactgcccacctcgaccgtgtcgcagctttgacca-------ctgactccgattgcaggcaaaccatctctggcgagcacggcctcgacagcaatggcgtgtacgtatacctctacgccgcacgcactacgcgattttgg-ctcagaactgatcatcatgcagctacaatggtacctccgagctccagctcgagcgtatgaacgtctacttcaacgaggtaagtcttccaacaccgggg----cgattcttgcggcgctgcccgctgtacaagcatggaatctgacgcgttttactccaggcttccggcaacaagtacgttccccgcgccgttctcgtcgatctggagcccggtaccatggacgccgtccgcgctggtcccttcggtcagctgttccgccccgacaacttcgtcttcggccagtctggtgccggaaac
>Gnomoniopsis_tormentillae_CBS_904_79
tcattgctggaacaaacgccctcacgggtgctacccagaaaccctttgtgaattcttctctattgttgcctcggcgcagactggcttcgtacgaagtcccgtttc--agaaacggagcaggtcggccggtggccctataaactctttgttttt--cttgtatcttctgagtaaacaactataaatgaatcaaaacttttaacaacggatctcttggttctggcatcgatgaagaacgcagcgaaatgcgataagtaatgtgaattgcagaattcagtgaatcatcgaatctttgaacgcacattgcgcccgctggtattccagcgggcatgcctgttcgagcgtcatttcaaccctcaaaacctcggttttggtgttggaggactacgctaaaacgcgtagcctctgaaattcagtggcgggctcgctagaattttgagcgtagtaatttatacctcgtttgtaaagactagtgatg-ttcttgccgtaaaacccccactttctga-----------------------------cataatctccgcatcaatccgatctcctacatcatcgaaatcatatcgc-aaacac-cctggagcctct-gctgctaccgcaaagtggcggctggctgcttgggggggccttgagtggctcgtc-ttttttcgccctttgcacatttttcgttttcggtggtgcggggtttgtcg--ctcttatctgggagatagacaaacgtgacccacccctcgtcactc----ggcatttcggccaacgtccacctaccctgaccgcccatgactaaatccttctt--cccttattctatgaagtatgatcacgatgctaactcgattgtcatcacagctgctgagctcggaaagggttctttcaagtatgcctgggttttggacaagctgaaggctgagcgtgagcgtggaatcaccatcgacattgctctctggaagttcgagactcccaagtactacgtcaccgtcattggtaagttagctgccaa---actccccctcgtcgtttgccatgtcgtgcaggtttggcagcgtggctgtctgaccgtgcgcgatgctggctgtggtaaaccctcaact--ac-gacatccactgacgcctttctt---tcagacgctcccggtcaccgtgatttcatcaagaacatgatcactggtacctcccaggccgactgcgctgttctcatcattgcctccggtactggtgagttcgaggctggtatctccaaggatggccagactcgtgagcacgctctgctcgcctacaccctcggtgtcaagcagctcattgttgcttgcaacaagatggacactgccgagtggaagcaggcccgtttcgaggagatccagaaggagacctccaccttcatcaagaaggtcggctacaaccccaagaccgttgccttcgtccctatctccggcttcaacggtgacaacatgatcgagggtgagactctcgacccccgtgctaaggcctggtacaagggctggaagaagctgggttccgacggaaaggaggtctctggaaagaccctcc---------------------------------tgtg-ccctgaaggccaggaccccactatcgcgaccggcctcactttgggacctcgattgtccgatatttacccccagagacgcgtccagttggctaacatgatggtttcgtcgcatataggttcacctccagaccggtcaatgcgtacgtactctttccccgccgtcgtcaacaatacctgtgtcactctccgctgggcaggcctcgacatgacagactgacacgtttcgcagggtaaccaaattggtgccgccttctggtgcgtacccggggcccacgatcatgttttccgacgcgacaagaacatttcgaacgtgttgcggcttcgataa-------ctgaccttgtctgcaggcaaactatctctggcgagcacggcctcgacagcaatggcgtgtatgtatatcccccggccgcgagtgccacgcgatccatg-cccaatactgacagccatgaagctacaatggcacctctgagctccagctcgagcgcatgaatgtctacttcaacgaggtatgtccacaaacacctggggtg-tcctcattgcaaggctgctcggtttgcttcgacggaaactgacgcgttctcctcaaggcctccggcaacaagtacgttccccgtgccgtcctcgtcgatctcgagcctggtaccatggacgccgtccgcgccggccccttcggtcagctattccgcccg------------------------------------
>Sirococcus_tsugae_CBS_119626
tcattgctggaacaaacgccctcacgggtgctacccagaaaccctttgtgaacttattctacacgttgcctcggcagtgaccggcttctttccgaggtcccttctttaaagaaggagcaggtcggccggtggccctataaacgc-ttgtttttacactgtatcttctgagtatacaactataaatgaatcaaaacttttaacaacggatctcttggttctggcatcgatgaagaacgcagcgaaatgcgataagtaatgtgaattgcagaattcagtgaatcatcgaatctttgaacgcacattgcgcccgctggtattccagcgggcatgcctgttcgagcgtcatttcaaccctcaaaacctcggttttggtgttggaggaataccttaaaaagggtaccctctgaaatttagtggcgggctcgctagaattttgagcgtagtaatttatacctcgttttgaaagtccagcggtt-ctcttgccgtaaaacccccactttctgacatcgagaagttcgagaaggagggtaagttttaatatccccatcatttcaatcccatccaccgtcgattctacttcaa-aagggcgtcacaggccgc--gctgccatcgcgagatggtggtgctcctcct----atgggtcgatgggctct--atttttccacccactgcacatttttcgttttcggtggtgcggggtttgtcatcctcttatctgggggtttgataaacgtgacccaccactcgtcactccattgccacctcggccatcctgcccccgtttcaatacctcatgctcgcatcctcact--gctgtgcttc-----tgttgaccataatgctaactcaaccatcattacagctgctgagctcggtaagggttccttcaagta--------------------------------------------------------------------------------------------------------------------------------------------------------------------------------------------------------------------------------------------------------------------------------------------------------------------------------------------------------------------------------------------------------------------------------------------------------------------------------------------------------------------------------------------------------------------------------------------------------------------------------------------------------------------------------------------tattggcgccgtcgttgtttttttcgcatctcct-ggcccctga-aggcctgaccccactatcgcgaccggcctcactctggggctatggtcgtccgatatcatctc-aagaaccgcgtctagatggctaacatgatgttcttcttgcgtataggttcacctccagaccggccaatgcgtacgta-----cctccgtcaccgtcgaccacaccgctatggcctcccactggctgc--ctggacatgacagactgacacgtttcgcagggtaatcaaatcggtgctgccttctggtgcgtacctgaccttaacgaccacaaagctcgacgcgattttctcgtctctactgtgtcgtgacttcgatg--------ctgacctcgactctaggcaaaccatctctggcgagcacggcctcgacagcaatggcgtgtacg--tatctccaatcca---atttgacgcgtgttcag-ctcgagactgaccatcgcatagctacaatggtacctccgagctccagctcgagcgtatgaatgtctatttcaacgaggtatgtcgaccgaaccttggac---ggtcctttgcgagcctgttcgtgataatctggcttaatctaacgcgctttctgtcaggcctccggcaacaagtacgttccccgtgctgtcctcgtcgatctcgagcccggtaccatggacgccgtccgcgccggccccttcggccagctgttccgtcccg-----------------------------------
>Sirococcus_tsugae_CBS_119619
tcattgctggaacaaacgccctcacgggtgctacccagaaaccctttgtgaacttattctacacgttgcctcggcagtgaccggcttctttccgaggtcccttctttaaagaaggagcaggtcggccggtggccctataaacgc-ttgtttttacactgtatcttctgagtatacaactataaatgaatcaaaacttttaacaacggatctcttggttctggcatcgatgaagaacgcagcgaaatgcgataagtaatgtgaattgcagaattcagtgaatcatcgaatctttgaacgcacattgcgcccgctggtattccagcgggcatgcctgttcgagcgtcatttcaaccctcaaaacctcggttttggtgttggaggaataccttaaaaagggtaccctctgaaatttagtggcgggctcgctagaattttgagcgtagtaatttatacctcgttttgaaagtccagcggtt-ctcttgccgtaaaacccccactttctgacatcgagaagttcgagaaggagggtaagttttaatatccccatcatttcaatcccatccaccgtcgattctacttcaa-aagggcgtcacaggccgc--gctgccatcgcgagatggtggtgctcctcct----atgggtcgatgggctct--atttttccacccactgcacatttttcgttttcggtggtgcggggtttgtcatcctcttatctgggggtttgataaacgtgacccaccactcgtcactccattgccacctcggccatcctgcccccgtttcaatacctcatgctcgcatcctcact--gctgtgcttc-----tgttgaccataatgctaactcaaccatcattacagctgctgagctcggtaagggttccttcaagta--------------------------------------------------------------------------------------------------------------------------------------------------------------------------------------------------------------------------------------------------------------------------------------------------------------------------------------------------------------------------------------------------------------------------------------------------------------------------------------------------------------------------------------------------------------------------------------------------------------------------------------------------------------------------------------------?????????????????????????????????????????????????????????????????????????????????????????????????????????????????????????????????????????????????????????????????????????????????????????????????????????????????????????????????????????????????????????????????????????????????????????????????????????????????????????????????????????????????????????????????????????????????????????????????????????????????????????????????????????????????????????????????????????????????????????????????????????????????????????????????????????????????????????????????????????????????????????????????????????????????????????????????????????????????????????????????????????????????????????????????????????????????????????????????????????????????????????????????????????????????????????????????
>Sirococcus_tsugae_CBS_119624
tcattgctggaacaaacgccctcacgggtgctacccagaaaccctttgtgaacttattctacacgttgcctcggcagtgaccggcttctttccgaggtcccttctttaaagaaggagcaggtcggccggtggccctataaacgc-ttgtttttacactgtatcttctgagtatacaactataaatgaatcaaaacttttaacaacggatctcttggttctggcatcgatgaagaacgcagcgaaatgcgataagtaatgtgaattgcagaattcagtgaatcatcgaatctttgaacgcacattgcgcccgctggtattccagcgggcatgcctgttcgagcgtcatttcaaccctcaaaacctcggttttggtgttggaggaataccttaaaaagggtaccctctgaaatttagtggcgggctcgctagaattttgagcgtagtaatttatacctcgttttgaaagtccagcggtt-ctcttgccgtaaaacccccactttctgacatcgagaagttcgagaaggagggtaagttttaatatccccatcatttcaatcccatccaccgtcgattctacttcaa-aagggcgtcacaggccgc--gctgccatcgcgagatggtggtgctcctcct----atgggtcgatgggctct--atttttccacccactgcacatttttcgttttcggtggtgcggggtttgtcatcctcttatctgggggtttgataaacgtgacccaccactcgtcactccattgccacctcggccatcctgcccccgtttcaatacctcatgctcgcatcctcact--gctgtgcttc-----tgttgaccataatgctaactcaaccatcattacagctgctgagctcggtaagggttccttcaagta--------------------------------------------------------------------------------------------------------------------------------------------------------------------------------------------------------------------------------------------------------------------------------------------------------------------------------------------------------------------------------------------------------------------------------------------------------------------------------------------------------------------------------------------------------------------------------------------------------------------------------------------------------------------------------------------?????????????????????????????????????????????????????????????????????????????????????????????????????????????????????????????????????????????????????????????????????????????????????????????????????????????????????????????????????????????????????????????????????????????????????????????????????????????????????????????????????????????????????????????????????????????????????????????????????????????????????????????????????????????????????????????????????????????????????????????????????????????????????????????????????????????????????????????????????????????????????????????????????????????????????????????????????????????????????????????????????????????????????????????????????????????????????????????????????????????????????????????????????????????????????????????????
>Sirococcus_tsugae_CBS_119617
tcattgctggaacaaacgccctcacgggtgctacccagaaaccctttgtgaacttattctacacgttgcctcggcagtgaccggcttctttccgaggtcccttctttaaagaaggagcaggtcggccggtggccctataaacgc-ttgtttttacactgtatcttctgagtatacaactataaatgaatcaaaacttttaacaacggatctcttggttctggcatcgatgaagaacgcagcgaaatgcgataagtaatgtgaattgcagaattcagtgaatcatcgaatctttgaacgcacattgcgcccgctggtattccagcgggcatgcctgttcgagcgtcatttcaaccctcaaaacctcggttttggtgttggaggaataccttaaaaagggtaccctctgaaatttagtggcgggctcgctagaattttgagcgtagtaatttatacctcgttttgaaagtccagcggtt-ctcttgccgtaaaacccccactttctgacatcgagaagttcgagaaggagggtaagttttaatatccccatcatttcaatcccatccaccgtcgattctacttcaa-aagggcgtcacaggccgc--gctgccatcgcgagatggtggtgctcctcct----atgggtcgatgggctct--atttttccacccactgcacatttttcgttttcggtggtgcggggtttgtcatcctcttatctgggggtttgataaacgtgacccaccactcgtcactccattgccacctcggccatcctgcccccgtttcaatacctcatgctcgcatcctcact--gctgtgcttc-----tgttgaccataatgctaactcaaccatcattacagctgctgagctcggtaagggttccttcaagta--------------------------------------------------------------------------------------------------------------------------------------------------------------------------------------------------------------------------------------------------------------------------------------------------------------------------------------------------------------------------------------------------------------------------------------------------------------------------------------------------------------------------------------------------------------------------------------------------------------------------------------------------------------------------------------------?????????????????????????????????????????????????????????????????????????????????????????????????????????????????????????????????????????????????????????????????????????????????????????????????????????????????????????????????????????????????????????????????????????????????????????????????????????????????????????????????????????????????????????????????????????????????????????????????????????????????????????????????????????????????????????????????????????????????????????????????????????????????????????????????????????????????????????????????????????????????????????????????????????????????????????????????????????????????????????????????????????????????????????????????????????????????????????????????????????????????????????????????????????????????????????????????
>Sirococcus_tsugae_CBS_119627
tcattgctggaacaaacgccctcacgggtgctacccagaaaccctttgtgaacttattctacacgttgcctcggcagtgaccggcttctttccgaggtcccttctttaaagaaggagcaggtcggccggtggccctataaacgc-ttgtttttacactgtatcttctgagtatacaactataaatgaatcaaaacttttaacaacggatctcttggttctggcatcgatgaagaacgcagcgaaatgcgataagtaatgtgaattgcagaattcagtgaatcatcgaatctttgaacgcacattgcgcccgctggtattccagcgggcatgcctgttcgagcgtcatttcaaccctcaaaacctcggttttggtgttggaggaataccttaaaaagggtaccctctgaaatttagtggcgggctcgctagaattttgagcgtagtaatttatacctcgttttgaaagtccagcggtt-ctcttgccgtaaaacccccactttctgacatcgagaagttcgagaaggagggtaagttttaatatccccatcatttcaatcccatccaccgtcgattctacttcaa-aagggcgtcacaggccgc--gctgccatcgcgagatggtggtgctcctcct----atgggtcgatgggctct--atttttccacccactgcacatttttcgttttcggtggtgcggggtttgtcatcctcttatctgggggtttgataaacgtgacccaccactcgtcactccattgccacctcggccatcctgcccccgtttcaatacctcatgctcgcatcctcact--gctgtgcttc-----tgttgaccataatgctaactcaaccatcattacagctgctgagctcggtaagggttccttcaagta--------------------------------------------------------------------------------------------------------------------------------------------------------------------------------------------------------------------------------------------------------------------------------------------------------------------------------------------------------------------------------------------------------------------------------------------------------------------------------------------------------------------------------------------------------------------------------------------------------------------------------------------------------------------------------------------tattggcgccgtcgttgtttttttcgcatctcct-ggcccctga-aggcctgaccccactatcgcgaccggcctcactctggggctatggtcgtccgatatcatctc-aagaaccgcgtctagatggctaacatgatgttcttcttgcgtataggttcacctccagaccggccaatgcgtacgta-----cctccgtcaccgtcgaccacaccgctatggcctcccactggctgc--ctggacatgacagactgacacgtttcgcagggtaatcaaatcggtgctgccttctggtgcgtacctgaccttaacgaccacaaagctcgacgcgattttctcgtctctactgtgtcgtgacttcgatg--------ctgacctcgactctaggcaaaccatctctggcgagcacggcctcgacagcaatggcgtgtacg--tatctccaatcca---atttgacgcgtgttcag-ctcgagactgaccatcgcatagctacaatggtacctccgagctccagctcgagcgtatgaatgtctatttcaacgaggtatgtcgaccgaaccttggac---ggtcctttgcgagcctgttcgtgataatctggcttaatctaacgcgctttctgtcaggcctccggcaacaagtacgttccccgtgctgtcctcgtcgatctcgagcccggtaccatggacgccgtccgcgccggccccttcggccagctgttccgtcccg-----------------------------------
>Sirococcus_tsugae_CBS_119623
tcattgctggaacaaacgccctcacgggtgctacccagaaaccctttgtgaacttattctacacgttgcctcggcagtgaccggcttctttccgaggtcccttctttaaagaaggagcaggtcggccggtggccctataaacgc-ttgtttttacactgtatcttctgagtatacaactataaatgaatcaaaacttttaacaacggatctcttggttctggcatcgatgaagaacgcagcgaaatgcgataagtaatgtgaattgcagaattcagtgaatcatcgaatctttgaacgcacattgcgcccgctggtattccagcgggcatgcctgttcgagcgtcatttcaaccctcaaaacctcggttttggtgttggaggaataccttaaaaagggtaccctctgaaatttagtggcgggctcgctagaattttgagcgtagtaatttatacctcgttttgaaagtccagcggtt-ctcttgccgtaaaacccccactttctgacatcgagaagttcgagaaggagggtaagttttaatatccccatcatttcaatcccatccaccgtcgattctacttcaa-aagggcgtcacaggccgc--gctgccatcgcgagatggtggtgctcctcct----atgggtcgatgggctct--atttttccacccactgcacatttttcgttttcggtggtgcggggtttgtcatcctcttatctgggggtttgataaacgtgacccaccactcgtcactccattgccacctcggccatcctgcccccgtttcaatacctcatgctcgcatcctcact--gctgtgcttc-----tgttgaccataatgctaactcaaccatcattacagctgctgagctcggtaagggttccttcaagta--------------------------------------------------------------------------------------------------------------------------------------------------------------------------------------------------------------------------------------------------------------------------------------------------------------------------------------------------------------------------------------------------------------------------------------------------------------------------------------------------------------------------------------------------------------------------------------------------------------------------------------------------------------------------------------------?????????????????????????????????????????????????????????????????????????????????????????????????????????????????????????????????????????????????????????????????????????????????????????????????????????????????????????????????????????????????????????????????????????????????????????????????????????????????????????????????????????????????????????????????????????????????????????????????????????????????????????????????????????????????????????????????????????????????????????????????????????????????????????????????????????????????????????????????????????????????????????????????????????????????????????????????????????????????????????????????????????????????????????????????????????????????????????????????????????????????????????????????????????????????????????????????
>Sirococcus_tsugae_CBS_119618
tcattgctggaacaaacgccctcacgggtgctacccagaaaccctttgtgaacttattctacacgttgcctcggcagtgaccggcttctttccgaggtcccttctttaaagaaggagcaggtcggccggtggccctataaacgc-ttgtttttacactgtatcttctgagtatacaactataaatgaatcaaaacttttaacaacggatctcttggttctggcatcgatgaagaacgcagcgaaatgcgataagtaatgtgaattgcagaattcagtgaatcatcgaatctttgaacgcacattgcgcccgctggtattccagcgggcatgcctgttcgagcgtcatttcaaccctcaaaacctcggttttggtgttggaggaataccttaaaaagggtaccctctgaaatttagtggcgggctcgctagaattttgagcgtagtaatttatacctcgttttgaaagtccagcggtt-ctcttgccgtaaaacccccactttctgacatcgagaagttcgagaaggagggtaagttttaatatccccatcatttcaatcccatccaccgtcgattctacttcaa-aagggcgtcacaggccgc--gctgccatcgcgagatggtggtgctcctcct----atgggtcgatgggctct--atttttccacccactgcacatttttcgttttcggtggtgcggggtttgtcatcctcttatctgggggtttgataaacgtgacccaccactcgtcactccattgccacctcggccatcctgcccccgtttcaatacctcatgctcgcatcctcact--gctgtgcttc-----tgttgaccataatgctaactcaaccatcattacagctgctgagctcggtaagggttccttcaagta--------------------------------------------------------------------------------------------------------------------------------------------------------------------------------------------------------------------------------------------------------------------------------------------------------------------------------------------------------------------------------------------------------------------------------------------------------------------------------------------------------------------------------------------------------------------------------------------------------------------------------------------------------------------------------------------?????????????????????????????????????????????????????????????????????????????????????????????????????????????????????????????????????????????????????????????????????????????????????????????????????????????????????????????????????????????????????????????????????????????????????????????????????????????????????????????????????????????????????????????????????????????????????????????????????????????????????????????????????????????????????????????????????????????????????????????????????????????????????????????????????????????????????????????????????????????????????????????????????????????????????????????????????????????????????????????????????????????????????????????????????????????????????????????????????????????????????????????????????????????????????????????????
>Sirococcus_tsugae_CBS_119622
tcattgctggaacaaacgccctcacgggtgctacccagaaaccctttgtgaacttattctacacgttgcctcggcagtgaccggcttctttccgaggtcccttctttaaagaaggagcaggtcggccggtggccctataaacgc-ttgtttttacactgtatcttctgagtatacaactataaatgaatcaaaacttttaacaacggatctcttggttctggcatcgatgaagaacgcagcgaaatgcgataagtaatgtgaattgcagaattcagtgaatcatcgaatctttgaacgcacattgcgcccgctggtattccagcgggcatgcctgttcgagcgtcatttcaaccctcaaaacctcggttttggtgttggaggaataccttaaaaagggtaccctctgaaatttagtggcgggctcgctagaattttgagcgtagtaatttatacctcgttttgaaagtccagcggtt-ctcttgccgtaaaacccccactttctgacatcgagaagttcgagaaggagggtaagttttaatatccccatcatttcaatcccatccaccgtcgattctacttcaa-aagggcgtcacaggccgc--gctgccatcgcgagatggtggtgctcctcct----atgggtcgatgggctct--atttttccacccactgcacatttttcgttttcggtggtgcggggtttgtcatcctcttatctgggggtttgataaacgtgacccaccactcgtcactccattgccacctcggccatcctgcccccgtttcaatacctcatgctcgcatcctcact--gctgtgcttc-----tgttgaccataatgctaactcaaccatcattacagctgctgagctcggtaagggttccttcaagta--------------------------------------------------------------------------------------------------------------------------------------------------------------------------------------------------------------------------------------------------------------------------------------------------------------------------------------------------------------------------------------------------------------------------------------------------------------------------------------------------------------------------------------------------------------------------------------------------------------------------------------------------------------------------------------------?????????????????????????????????????????????????????????????????????????????????????????????????????????????????????????????????????????????????????????????????????????????????????????????????????????????????????????????????????????????????????????????????????????????????????????????????????????????????????????????????????????????????????????????????????????????????????????????????????????????????????????????????????????????????????????????????????????????????????????????????????????????????????????????????????????????????????????????????????????????????????????????????????????????????????????????????????????????????????????????????????????????????????????????????????????????????????????????????????????????????????????????????????????????????????????????????
>Sirococcus_tsugae_CBS_128356
tcattgctggaacaaacgccctcacgggtgctacccagaaaccctttgtgaacttattctacacgttgcctcggcagtgaccggcttctttccgaggtcccttctttaaagaaggagcaggtcggccggtggccctataaacgc-ttgtttttacactgtatcttctgagtatacaactataaatgaatcaaaacttttaacaacggatctcttggttctggcatcgatgaagaacgcagcgaaatgcgataagtaatgtgaattgcagaattcagtgaatcatcgaatctttgaacgcacattgcgcccgctggtattccagcgggcatgcctgttcgagcgtcatttcaaccctcaaaacctcggttttggtgttggaggaataccttaaaaagggtaccctctgaaatttagtggcgggctcgctagaattttgagcgtagtaatttatacctcgttttgaaagtccagcggtt-ctcttgccgtaaaaccccc-------------------------------------------------------------------------------------------cgc--------------gctgccatcgcgagatggtggtgctcctcct----atgggtcgatgggctct--atttttccacccactgcacatttttcgttttcggtggtgcggggtttgtcatcctcttatctgggggtttgataaacgtgacccaccactcgtcactccattgccacctcggccatcctgcccccgtttcaatacctcatgctcgcatcctcact--gctgtgcttc-----tgttgaccataatgctaactcaaccatcattacagctgctgagctcggaaagggttcattcaagtatgcctgggttttggacaaactgaaggctgagcgtgagcgtggcatcaccatcgacattgctctctggaagttcgagactcccaggtactacgtcaccgtcattggtatgttctgaaccac----cttgcactctctcctggcgacgttgttcaggtctggcagccctgctgccctaccacgcacaacctctcactaa-agatcccatgtcctacc-gacacgtgctaacaagctcctct-tccagacgctcccggtcaccgtgatttcatcaagaacatgatcactggtacttcccaggccgattgcgctgttctcatcatcgcctccggcactggtgagttcgaggctggtatctccaaggatggccagactcgtgagcacgctctgctcgcctacaccctcggtgtcaagcagctcattgttgcttgcaacaagatggacactgccgagtggaagcaggcccgtttcgaggagatccagaaggagacctccaccttcatcaagaaggtcggttacaaccccaagaccgttgcctttgtccccatctctggcttcaacggcgacaacatgatcgagggcgagactctcgacccccgtgccaaggcctggtacaagg---------------------------------------------------------cgccgtcgttgtttttttcgcatctcct-ggcccctga-aggcctgaccccactatcgcgaccggcctcactctggggctatggtcgtccgatatcatctc-aagaaccgcgtctagatggctaacatgatgttcttcttgcgtataggttcacctccagaccggccaatgcgtacgta-----cctccgtcaccgtcgaccacaccgctatggcctcccactggctgc--ctggacatgacagactgacacgtttcgcagggtaatcaaatcggtgctgccttctggtgcgtacctgaccttaacgaccacaaagctcgacgcgattttctcgtctctactgtgtcgtgacttcgatg--------ctgacctcgactctaggcaaaccatctctggcgagcacggcctcgacagcaatggcgtgtacg--tatctccaatcca---atttgacgcgtgttcag-ctcgagactgaccatcgcatagctacaatggtacctccgagctccagctcgagcgtatgaatgtctatttcaacgaggtatgtcgaccgaaccttggac---ggtcctttgcgagcctgttcgtgataatctggcttaatctaacgcgctttctgtcaggcctccggcaacaagtacgttccccgtgctgtcctcgtcgatctcgagcccggtaccatggacgccgtccgcgccggccccttcggccagc-----------------------------------------------
>Gnomoniopsis_xishuangbannaensis_CGMCC_3_25980_
tcattgctggaatacacgctcgcaagagtgctacccagaaaccctttgtgaatttttctcaaacgttgcctcggcagtgactggctttcttgtgaagtccctcttc----ggaggagcaggtcggccggtggccccataaactctttgtttttacaatgtatcttctgagtttttaaaaataaatgaatcaaaacttttaacaacggatctcttggttctggcatcgatgaagaacgcagcgaaatgcgataagtaatgtgaattgcagaattcagtgaatcatcgaatctttgaacgcacattgcgcccgctggtattccagcgggcatgcctgttcgagcgtcatttcaaccctcaaaacttctgttttggtgttggaggactacctgtaaaagggtagcctctgaaatttagtggcgggctcgctagaattttgagcgtagtaatttatacctcgtttaggaagactagtgatgttctttgccgtaaaacccccacttctgaa---------------------------gtcacaatctccccatcatcttgaattgcttccccatcgattctacatcacgaaatacctcacagtgctgctgctgcgaccgcaaggtcgtggccgttgccctgatgaggggcgaagtggctcttctttttttcgcctactgcacatttttcgttttccgtggtgcggggtttgt--ccctcttatctgggagatagacaaacgtgacccactctcggtcactcaatggtcctc--ggccatcctcca-tcacctcaacagtccttacccacgtctacgtcttctttcttgtaaacagcgatcacctcgatgctaactcgattatcatcacagctgctgagctcggaaagggttccttcaagtacgcctgggttcttgacaagctgaaggctgagcgtgagcgtggaatcaccatcgacattgctctctggaagttcgagactcccaagtactatgtcaccgtcattggtaagttcaaaaatcaatttcaacatcctgttgtggaccatgtcgcggaggtctcgcagcgtcgctgcctgatactgcgcggcactcgtctcgacaactgtctcatcccgcaaacatttgctgacgacttca-tcctacagacgctcccggtcaccgtgatttcatcaagaa-----------------------------------------------------------------------------------------------------------------------------------------------------------------------------------------------------------------------------------------------------------------------------------------------------------------------------------------------------------------------------------------------------------------------------------------------------------------------------------------------------------------------------------------------------------------------------------------------------------------------------------------------------------------------------------------------ggtgctgctttctggtgcgtactcgagctccacgaccgtatacctcgacgcgacatatacatctagacggtgtcgcggctaccgaaatagaaggctgacctcgactacaggcaaaccatctctggcgagcacggcctcgacagcaatggcgtgtacgtacatttctacgccgcac-tactacgcgattccgggctcattattgacctgtaaacagttacaatggtacctccgagctccagctcgagcgtatgaacgtctacttcaacgaggtatgtacaccagtatctaggatggtctcttgtgcgacacagctcgatttgctgggatgaactctaacgcgttttccttcaggcctccggcaacaagtacgttccccgtgccgttctcgtcgatctcgagcccggtaccatggacgccgtccgcgccggtcctttcggccagcttttccgccccgacaacttcgtcttcggccagtccggtgccggaaac
>Gnomoniopsis_xishuangbannaensis_CGMCC_3_25979
tcattgctggaatacacgctcgcaagagtgctacccagaaaccctttgtgaatttttctcaaacgttgcctcggcagtgactggctttcttgtgaagtccctcttc----ggaggagcaggtcggccggtggccccataaactctttgtttttacaatgtatcttctgagtttttaaaaataaatgaatcaaaacttttaacaacggatctcttggttctggcatcgatgaagaacgcagcgaaatgcgataagtaatgtgaattgcagaattcagtgaatcatcgaatctttgaacgcacattgcgcccgctggtattccagcgggcatgcctgttcgagcgtcatttcaaccctcaaaacttctgttttggtgttggaggactacctgtaaaagggtagcctctgaaatttagtggcgggctcgctagaattttgagcgtagtaatttatacctcgtttaggaagactagtgatgttctttgccgtaaaacccccacttctgaa---------------------------gtcacaatctccccatcatcttgaattgcttccccatcgattctacatcacgaaatacctcacagtgctgctgctgcgaccgcaaggtcgtggccgttgccctgatgaggggcgaagtggctcttctttttttcgcctactgcacatttttcgttttccgtggtgcggggtttgt--ccctcttatctgggagatagacaaacgtgacccactctcggtcactcaatggtcctc--ggccatcctcca-tcacctcaacagtccttacccacgtctacgtcttctttcttgtaaacagcgatcacctcgatgctaactcgattatcatcacagctgctgagctcggaaagggttccttcaagtacgcctgggttcttgacaagctgaaggctgagcgtgagcgtggaatcaccatcgacattgctctctggaagttcgagactcccaagtactatgtcaccgtcattggtaagttcaaaaatcaatttcaacatcctgttgtggaccatgtcgcggaggtctcgcagcgtcgctgcctgatactgcgcggcactcgtctcgacaactgtctcatcccgcaaacatttgctgacgacttca-tcctacagacgctcccggtcaccgtgatttcatcaagaa-----------------------------------------------------------------------------------------------------------------------------------------------------------------------------------------------------------------------------------------------------------------------------------------------------------------------------------------------------------------------------------------------------------------------------------------------------------------------------------------------------------------------------------------------------------------------------------------------------------------------------------------------------------------------------------------------ggtgctgctttctggtgcgtactcgagctccacgaccgtatacctcgacgcgacatatacatctagacggtgtcgcggctaccgaaatagaaggctgacctcgactacaggcaaaccatctctggcgagcacggcctcgacagcaatggcgtgtacgtacatttctacgccgcac-tactacgcgattccgggctcattattgacctgtaaacagttacaatggtacctccgagctccagctcgagcgtatgaacgtctacttcaacgaggtatgtacaccagtatctaggatggtctcttgtgcgacacagctcgatttgctgggatgaactctaacgcgttttccttcaggcctccggcaacaagtacgttccccgtgccgttctcgtcgatctcgagcccggtaccatggacgccgtccgcgccggtcctttcggccagcttttccgccccgacaacttcgtcttcggccagtccggtgccggaaac
>Gnomoniopsis_xunwuensis_CFCC_53115_
-----------------------------------------ccctttgtgaattattctcaactgttgcctcggcattgactggctttctttgtaaagtccctttttcggaaaggagcaggtcggccggtggccctataaactc-ttgtttttacactgtatcttctgagtaaaaaaatataaatgaatcaaaacttttaacaacggatctcttggttctggcatcgatgaagaacgcagcgaaatgcgataagtaatgtgaattgcagaattcagtgaatcatcgaatctttgaacgcacattgcgcccgctggtattccagcgggcatgcctgttcgagcgtcatttcaaccctcaaaacctcggttttggtgttggaggaatacctgtaaaagggtaccctctgaaatttagtggcgggctcgctagaattttgagcgtagtaatttatacctcgtttgtaaagactagcggtt--------------------------------------------------------------------------catatgactcctacaccatcgattctacatcac-aatcacctc--gagaagatggtcgcgaccgccaggttgcagctgtttgctct-----gggcggagtggct----tttttttcgcctgctgcacatttttcgtttttggtggtgcggggtttgtc-gcctcttatctgggagatagacaaacgtgacccactcctcgtcac--tgcagccgtctcggccctcctccttccacctcaacagcccacgttcacaccatctct--cccctcctcgcttgacgatcatctcaatactaatgcaa-catcatcacagctgctgagctcggaaagggttctttcaa-----------------------------------------------------------------------------------------------------------------------------------------------------------------------------------------------------------------------------------------------------------------------------------------------------------------------------------------------------------------------------------------------------------------------------------------------------------------------------------------------------------------------------------------------------------------------------------------------------------------------------------------------------------------------------------------------tgctggcgttgtgctcacctttttcgcatcttct--gcccctga-agccctggccccactatcgcgaccggcctcactttgggcctttggccgttggatatcacctc-tagagacgcgtatacatggctaacatgatcatttcttcgcgtataggttcaccttcagaccggtcaatgcgtatgtagcgac---------tcgacgacaacactcctgtcgcgctccgcaggctgtgcctcgccatgacagactgacacgtttcgcagggtaaccaaattggtgctgccttctggtgcgtaatcgagctacacatccctatcctccgacgcgaaatacccgtctcgaccgtgtcgcggcttctagaa-------ctgacctcgactgcaggcaaactatctctggcgagcacggcctcgacagcaatggcgtgtatg--tatctccatgccgcttgcactacgcgacttcag-ctcaaaactgaccatcgtgtagctacaacggtacctccgagctccagctcgagcgtatgaacgtctacttcaacgaggtatgtctacaaacgcctggggcctcatcttttgccatactgcttgcttgcatgggctgagtc-tgacgcgattgtctacaggcctccggcaacaagtatgttcctcgtgccgtcctcgtcgatctcgagcctggtaccatggacgccgtccgtgccggccccttcggtcagctg---------------------------------------------
>Gnomoniopsis_xunwuensis_CFCC_53116
-----------------------------------------ccctttgtgaattattctcaactgttgcctcggcattgactggctttctttgtaaagtccctttttcggaaaggagcaggtcggccggtggccctataaactc-ttgtttttacactgtatcttctgagtaaaaaaatataaatgaatcaaaacttttaacaacggatctcttggttctggcatcgatgaagaacgcagcgaaatgcgataagtaatgtgaattgcagaattcagtgaatcatcgaatctttgaacgcacattgcgcccgctggtattccagcgggcatgcctgttcgagcgtcatttcaaccctcaaaacctcggttttggtgttggaggaatacctgtaaaagggtaccctctgaaatttagtggcgggctcgctagaattttgagcgtagtaatttatacctcgtttgtaaagactagcggtt--------------------------------------------------------------------------catatgactcctacaccatcgattctacatcac-aatcacctc--gagaagatggtcgcgaccgccaggttgcagctgtttgctct-----gggcggagtggct----tttttttcgcctgctgcacatttttcgtttttggtggtgcggggtttgtc-gcctcttatctgggagatagacaaacgtgacccactcctcgtcac--tgcagccgtctcggccctcctccttccacctcaacagcccacgttcacaccatctct--cccctcctcgcttgacgatcatctcaatactaatgcaa-catcatcacagctgctgagctcggaaagggttctttcaa-----------------------------------------------------------------------------------------------------------------------------------------------------------------------------------------------------------------------------------------------------------------------------------------------------------------------------------------------------------------------------------------------------------------------------------------------------------------------------------------------------------------------------------------------------------------------------------------------------------------------------------------------------------------------------------------------tgctggcgttgtgctcacctttttcgcatcttct--gcccctga-agccctggccccactatcgcgaccggcctcactttgggcctttggccgttggatatcacctc-tagagacgcgtatacatggctaacatgatcatttcttcgcgtataggttcaccttcagaccggtcaatgcgtatgtagcgac---------tcgacgacaacactcctgtcgcgctccgcaggctgtgcctcgccatgacagactgacacgtttcgcagggtaaccaaattggtgctgccttctggtgcgtaatcgagctacacatccctatcctccgacgcgaaatacccgtctcgaccgtgtcgcggcttctagaa-------ctgacctcgactgcaggcaaactatctctggcgagcacggcctcgacagcaatggcgtgtatg--tatctccatgccgcttgcactacgcgacttcag-ctcaaaactgaccatcgtgtagctacaacggtacctccgagctccagctcgagcgtatgaacgtctacttcaacgaggtatgtctacaaacgcctggggcctcatcttttgccatactgcttgcttgcatgggctgagtc-tgacgcgattgtctacaggcctccggcaacaagtatgttcctcgtgccgtcctcgtcgatctcgagcctggtaccatggacgccgtccgtgccggccccttcggtcagctg---------------------------------------------
>Gnomoniopsis_yunnanensis_SAUCC_YN1659_
tcattgctggaatacacgctcgcaagagtgctacccagaaaccctttgtgaatttttctcaaacgttgcctcggcagtgactgactttttc--aaagtccctcttc----ggaggagcaggtcggccggtggccccataaactctttgtttttacaatgtatcttctgaatttttaaaaataaatgaatcaaaacttttaacaacggatctcttggttctggcatcgatgaagaacgcagcgaaatgcgataagtaatgtgaattgcagaattcagtgaatcatcgaatctttgaacgcacattgcgcccgctggtattccagcgggcatgcctgttcgagcgtcatttcaaccctcaaaacttcggttttggtgttggaggactacctgtaaaagggtagcctctgaaatttagtggcgggctcgctagaattttgagcgtagtaatttatacctcgtttaggaagactagtgatgttctttgccgtaaaacccccactttctga-----------------------------cacaatctccccatcatcttgaattgcttccccatcgattctacatcacgaaatacctcacagtgctgctgctgcgaccgcaaggtcgtggccgttgccctcttgaggggcgaagtggctcttctttttttcgcctactgcacatttttcgttttcggtggtgcggggtttgt--ccctcttatctgggagatagacaaacgtgacccactctcggtcactcaatggtcctc--ggccatcctcca-tcacctcaacagtccttgcccacgtcttcgtcttctttcttgtaaacagcgatcacttcgatgctaactcgattatcatcacagctgctgagctcggaaagggttccttcaagtacgcctgggttcttgacaagctgaaggctgagcgtgagcgtggaatcaccatcgacattgctctctggaagttcgagactcccaagtactatgtcaccgtcattggtaagttcacaaatcaatttcaacatcttgttgtggactatgtcgcggaggtcttgcagcgtcgctgcctgatactgcgcggcactcgtctcgacaactgtctcattccgcaaacatttgctgacgacttca-tcctacagacgctcccggtcaccgtgatttcatcaagaacat--------------------------------------------------------------------------------------------------------------------------------------------------------------------------------------------------------------------------------------------------------------------------------------------------------------------------------------------------------------------------------------------------------------------------------------------------------------------------------------------------------------------------------------------------------------------------------------------------------------------------------------------------------------------------------------------ggtgctgctttctggtgcgtactcgagctccacgaccgtatacctcgacgcgaaatatacatctagacggtgtcgcggctaccgaaatagaaggctgacctcgactacaggcaaaccatctctggcgagcacggcctcgacagcaatggcgtgtacgtacatttctacgccgcat-tactacgcgattccgggctcattattgacctgtaaacagttacaatggtacctccgagctccagctcgagcgtatgaacgtctacttcaacgaggtatgtacaccagtatctaggatggtctcttgtgcgacacagctcgatttgctgggatgaactctgacgcgttttccttcaggcctccggcaacaagtacgttccccgtgccgttctcgtcgatctcgagcccggtaccatggacgccgtccgcgccggtcctttcggccagcttttccgccccgacaacttcgtct-----------------------
>Gnomoniopsis_yunnanensis_SAUCC_YN1657
tcattgctggaatacacgctcgcaagagtgctacccagaaaccctttgtgaatttttctcaaacgttgcctcggcagtgactggctttcttgtgaagtccctcttc----ggaggagcaggtcggccggtggccccataaactctttgtttttacaatgtatcttctgagtttttaaaaataaatgaatcaaaacttttaacaacggatctcttggttctggcatcgatgaagaacgcagcgaaatgcgataagtaatgtgaattgcagaattcagtgaatcatcgaatctttgaacgcacattgcgcccgctggtattccagcgggcatgcctgttcgagcgtcatttcaaccctcaaaacttctgttttggtgttggaggactacctgtaaaagggtagcctctgaaatttagtggcgggctcgctagaattttgagcgtagtaatctatacctcgtttaggaagactagtgatgttctttgccgtaaaacccccactttctga-----------------------------cacaatctccccatcatcttgaattgcttccccatcgattctacatcacgaaatacctcacagtgctgctgctgcgaccgcaaggtcgtggccgttgccctgatgaggggcgaagtggctcttctttttttcgcctactgcacatttttcgttttcggtggtgcggggtttgt--ccctcttatctgggagatagacaaacgtgacccactctcggtcactcaatggtcctt--ggccatcctcca-tcacctcaacagtccttgcccacgtcttcgtcttctttcttgtaaacagcgatcacctcgatgctaacccgattatcatcacagctgctgagctcggaaagggttccttcaagtacgcctgggttctcgacaagctgaaggctgagcgtgagcgtggaatcaccatcgacattgctctctggaagttcgagactcccaagtactatgtcaccgtcattggtaagttcacaactcaatttcaacatcttgttgtggaccatgtcgcggaggtctcgcagcgtcgctgcctgatactgcgcggcactcgtcccgacaactgtctcattccgcaaacatttgctgacgacttca-tcctacagacgctcccggtcaccgtgatttcatcaagaacatgat-----------------------------------------------------------------------------------------------------------------------------------------------------------------------------------------------------------------------------------------------------------------------------------------------------------------------------------------------------------------------------------------------------------------------------------------------------------------------------------------------------------------------------------------------------------------------------------------------------------------------------------------------------------------------------------------ggtgctgctttctggtgcgtactcgagctccacgaccgtatacctcgacgcgacatatacatctagacggtgtcgcggctaccgaaatagaaggctgacctcaaccacaggcaaaccatctctggcgagcacggcctcgacagcaatggcgtgtacgtacatttctacgccgcat-tactacgcgattccgggctcattattgacctgttaacagttacaatggtacctccgagctccagctcgagcgtatgaacgtctacttcaacgaggtatgtacaccaatatctaggacggtctcttgtgcgacacagctcgatttgctgggatgaactctgacgcgttttccttcaggcctccggcaacaagtacgttccccgtgccgttctcgtcgatctcgagcccggtaccatggacgccgtccgcgccggtcctttcggccagcttttccgccccgacaacttcgtct-----------------------
>CFCC_72005
tcattgctggaatacacgctcgtaagagtgctacccagaaaccctttgtgaattattctcaaacgttgcctcggcagtgactggctttcttaggaagtccctcttc----ggaggagcaggtcggccggtggccctataaactctttgtttttacaatgtatcttctgagtaaacaaatataaatgaatcaaaacttttaacaacggatctcttggttctggcatcgatgaagaacgcagcgaaatgcgataagtaatgtgaattgcagaattcagtgaatcatcgaatctttgaacgcacattgcgcccgctggtattccagcgggcatgcctgttcgagcgtcatttcaaccctcaaaacttctgttttggtgttggaggactacctgtaaaagggtagcctctgaaatttagtggcgggctcgctagaattttgagcgtagtaatttatacctcgtttaggaagactagtgatgttctttgccgtaaaacccccactttctgacatcgagaagttcgagaaggagggtaagtcacaatctccccatcatcttgaaatgattccccgtcgatgctatatcataaaatacctcggagtgctgctgctgcgaccgcaaggtcgtggccgttgttctgttgaggggcgaagtggctcgtctttttttcgcctactgcacatttttcgctttcggtggtgcggggtttgt--ccctcttatctgggagatagacaaacgtgacccacccttggtcactcagtggtcctctcgatcatcctcca-ccacctcaacagtccttacccacgcctccgtcttctttcttgtaaacaatgatcatctcgatgctaactcgattatcatcacagctgctgagctcggaaagggttccttcaagtacgcctgggttcttgacaagctgaaggctgagcgtgagcgtggaatcaccatcgacattgctctctggaagttcgagactcccaagtactatgtcaccgtcattggtaagtcctcaaatcaattccaacatcttgttgtcgaccatgtcgcgcaggtctcgcagcgttgctgcccgatactgcgcggcattcggctcgacaactgtcacattccgaaaacaattgctgaccccctca-tcgtacagacgctcccggtcaccgtgatttcatcaagaacatgatcac--------------------------------------------------------------------------------------------------------------------------------------------------------------------------------------------------------------------------------------------------------------------------------------------------------------------------------------------------------------------------------------------------------------------------------------------------------------------------------------------------------------------------------------------------------------------------------------------------------------------------------------------------------------------------------------ggtgctgctttctggtgcgtactcgagctccacgaccgtatacctcgacgcgaaatatacatctagacggtgtcgcggctacaaaaatagaaggctgacctcgactacaggcaaaccatctctggcgagcacggcctcgacagcaatggcgtgtacgtacatttctacgccgcgt-tactacgtggttccgggctcttgactgacttgcgaacagttacaatggtacctcagagctccagctcgagcgtatgaacgtctacttcaacgaggtatgtctaccaatatctgggacaat-tcttgtgcg--actaatcgatttgcttggatgaactctgacgcgttttccttcaggcctccggcaacaagtacgttccccgtgctgtcctcgtcgatctcgagcccggtaccatggacgccgtccgtgccggtcctttcggtcagctt-tccgccccgacaacttcgtcttcggccagtccggtgccggaaac
>CFCC_72006
tcattgctggaatacacgctcgtaagagtgctacccagaaaccctttgtgaattattctcaaacgttgcctcggcagtgactggctttcttaggaagtccctcttc----ggaggagcaggtcggccggtggccctataaactctttgtttttacaatgtatcttctgagtaaacaaatataaatgaatcaaaacttttaacaacggatctcttggttctggcatcgatgaagaacgcagcgaaatgcgataagtaatgtgaattgcagaattcagtgaatcatcgaatctttgaacgcacattgcgcccgctggtattccagcgggcatgcctgttcgagcgtcatttcaaccctcaaaacttctgttttggtgttggaggactacctgtaaaagggtagcctctgaaatttagtggcgggctcgctagaattttgagcgtagtaatttatacctcgtttaggaagactagtgatgttctttgccgtaaaacccccactttctgacatcgagaagttcgagaaggagggtaagtcacaatctccccatcatcttgaaatgattccccgtcgatgctatatcataaaatacctcggagtgctgctgctgcgaccgcaaggtcgtggccgttgttctgttgaggggcgaagtggctcgtctttttttcgcctactgcacatttttcgctttcggtggtgcggggtttgt--ccctcttatctgggagatagacaaacgtgacccacccttggtcactcagtggtcctctcgatcatcctcca-ccacctcaacagtccttacccacgcctccgtcttctttcttgtaaacaatgatcatctcgatgctaactcgattatcatcacagctgctgagctcggaaagggttccttcaagtacgcctgggttcttgacaagctgaaggctgagcgtgagcgtggaatcaccatcgacattgctctctggaagttcgagactcccaagtactatgtcaccgtcattggtaagtcctcaaatcaattccaacatcttgttgtcgaccatgtcgcgcaggtctcgcagcgttgctgcccgatactgcgcggcattcggctcgacaactgtcacattccgaaaacaattgctgaccccctca-tcgtacagacgctcccggtcaccgtgatttcatcaagaacatgatcactg-------------------------------------------------------------------------------------------------------------------------------------------------------------------------------------------------------------------------------------------------------------------------------------------------------------------------------------------------------------------------------------------------------------------------------------------------------------------------------------------------------------------------------------------------------------------------------------------------------------------------------------------------------------------------------------gtgctgctttctggtgcgtactcgagctccacgaccgtatacctcgacgcgaaatatacatctagacggtgtcgcggctacaaaaatagaaggctgacctcgactacaggcaaaccatctctggcgagcacggcctcgacagcaatggcgtgtacgtacatttctacgccgcgt-tactacgtggttccgggctcttgactgacttgcgaacagttacaatggtacctcagagctccagctcgagcgtatgaacgtctacttcaacgaggtatgtctaccaatatctgggacaat-tcttgtgcg--actaatcgatttgcttggatgaactctgacgcgttttccttcaggcctccggcaacaagtacgttccccgtgctgtcctcgtcgatctcgagcccggtaccatggacgccgtccgtgccggtcctttcggtcagcttttccgccccgacaacttcgtcttcggccagtccggtgccggaaac
>CFCC_71611
tcattgctggaatacacgctcgcaagagtgctacccagaaaccctttgtgaattattctcaaacgttgcctcggcagtgactggctttcttaggaagtccctcttc----ggaggagcaggtcggccggtggccctataaactctttgtttttacaatgtatcttctgagtaaacaaatataaatgaatcaaaacttttaacaacggatctcttggttctggcatcgatgaagaacgcagcgaaatgcgataagtaatgtgaattgcagaattcagtgaatcatcgaatctttgaacgcacattgcgcccgctggtattccagcgggcatgcctgttcgagcgtcatttcaaccctcaaaacttctgttttggtgttggaggactacctgtaaaagggtagcctctgaaatttagtggcgggctcgctagaattttgagcgtagtaatttatacctcgtttaggaagactagtgatgttctttgccgtaaaacccccactttctgacatcgagaagttcgagaaggagggtaagtcacaatctccccatcatcttgaaatgattccccgtcgatgctatatcataaaatacctcggagtgctgctgctgcgaccgcaaggtcgtggccgttgttctgttgaggggcgaagtggctcgtctttttttcgcctactgcacatttttcgctttcggtggtgcggggtttgt--ccctcttatctgggagatagacaaacgtgacccacccttggtcactcagtggtcctctcgatcatcctcca-ccacctcaacagtccttacccacgcctccgtcttctttcttgtaaacaatgatcatctcgatgctaactcgattatcatcacagctgctgagctcggaaagggttccttcaagtacgcctgggttcttgacaagctgaaggctgagcgtgagcgtggaatcaccatcgacattgctctctggaagttcgagactcccaagtactatgtcaccgtcattggtaagtcctcaaatcaattccaacatcttgttgtcgaccatgtcgcgcaggtctcgcagcgttgctgcccgatactgcgcggcattcggctcgacaactgtcacattccgaaaacaattgctgaccccctca-tcgtacagacgctcccggtcaccgtgatttcatcaagaacatgatcac--------------------------------------------------------------------------------------------------------------------------------------------------------------------------------------------------------------------------------------------------------------------------------------------------------------------------------------------------------------------------------------------------------------------------------------------------------------------------------------------------------------------------------------------------------------------------------------------------------------------------------------------------------------------------------------ggtgctgctttctggtgcgtactcgagctccacgaccgtatacctcgacgcgaaatatacatctagacggtgtcgcggctacaaaaatagaaggctgacctcgactacaggcaaaccatctctggcgagcacggcctcgacagcaatggcgtgtacgtacatttctacgccgcgt-tactacgtggttccgggctcttgactgacttgcgaacagttacaatggtacctcagagctccagctcgagcgtatgaacgtctacttcaacgaggtatgtctaccaatatctgggacaat-tcttgtgcg--actaatcgatttgcttggatgaactctgacgcgttttccttcaggcctccggcaacaagtacgttccccgtgctgtcctcgtcgatctcgagcccggtaccatggacgccgtccgtgccggtcctttcggtcagctt-tccgccccgacaacttcgtcttcggccagtccggtgccggaaac
>CFCC_71612
tcattgctggaatacacgctcgcaagagtgctacccagaaaccctttgtgaattattctcaaacgttgcctcggcagtgactggctttcttaggaagtccctcttc----ggaggagcaggtcggccggtggccctataaactctttgtttttacaatgtatcttctgagtaaacaaatataaatgaatcaaaacttttaacaacggatctcttggttctggcatcgatgaagaacgcagcgaaatgcgataagtaatgtgaattgcagaattcagtgaatcatcgaatctttgaacgcacattgcgcccgctggtattccagcgggcatgcctgttcgagcgtcatttcaaccctcaaaacttctgttttggtgttggaggactacctgtaaaagggtagcctctgaaatttagtggcgggctcgctagaattttgagcgtagtaatttatacctcgtttaggaagactagtgatgttctttgccgtaaaacccccactttctgacatcgagaagttcgagaaggagggtaagtcacaatctccccatcatcttgaaatgattccccgtcgatgctatatcataaaatacctcggagtgctgctgctgcgaccgcaaggtcgtggccgttgttctgttgaggggcgaagtggctcgtctttttttcgcctactgcacatttttcgctttcggtggtgcggggtttgt--ccctcttatctgggagatagacaaacgtgacccacccttggtcactcagtggtcctctcgatcatcctcca-ccacctcaacagtccttacccacgcctccgtcttctttcttgtaaacaatgatcatctcgatgctaactcgattatcatcacagctgctgagctcggaaagggttccttcaagtacgcctgggttcttgacaagctgaaggctgagcgtgagcgtggaatcaccatcgacattgctctctggaagttcgagactcccaagtactatgtcaccgtcattggtaagtcctcaaatcaattccaacatcttgttgtcgaccatgtcgcgcaggtctcgcagcgttgctgcccgatactgcgcggcattcggctcgacaactgtcacattccgaaaacaattgctgaccccctca-tcgtacagacgctcccggtcaccgtgatttcatcaagaacatgatcac--------------------------------------------------------------------------------------------------------------------------------------------------------------------------------------------------------------------------------------------------------------------------------------------------------------------------------------------------------------------------------------------------------------------------------------------------------------------------------------------------------------------------------------------------------------------------------------------------------------------------------------------------------------------------------------ggtgctgctttctggtgcgtactcgagctccacgaccgtatacctcgacgcgaaatatacatctagacggtgtcgcggctacaaaaatagaaggctgacctcgactacaggcaaaccatctctggcgagcacggcctcgacagcaatggcgtgtacgtacatttctacgccgcgt-tactacgtggttccgggctcttgactgacttgcgaacagttacaatggtacctcagagctccagctcgagcgtatgaacgtctacttcaacgaggtatgtctaccaatatctgggacaat-tcttgtgcg--actaatcgatttgcttggatgaactctgacgcgttttccttcaggcctccggcaacaagtacgttccccgtgctgtcctcgtcgatctcgagcccggtaccatggacgccgtccgtgccggtcctttcggtcagctt-tccgccccgacaacttcgtcttcggccagtccggtgccggaaac
>CFCC_71935
tcattgctggaatacacgctcgtaagagtgctacccagaaaccctttgtgaattattctcaaacgttgcctcggcagtgactggctttcttaggaagtccctcttc----ggaggagcaggtcggccggtggccctataaactctttgtttttacaatgtatcttctgagtaaacaaatataaatgaatcaaaacttttaacaacggatctcttggttctggcatcgatgaagaacgcagcgaaatgcgataagtaatgtgaattgcagaattcagtgaatcatcgaatctttgaacgcacattgcgcccgctggtattccagcgggcatgcctgttcgagcgtcatttcaaccctcaaaacttctgttttggtgttggaggactacctgtaaaagggtagcctctgaaatttagtggcgggctcgctagaattttgagcgtagtaatttatacctcgtttaggaagactagtgatgttctttgccgtaaaacccccactttctgacatcgagaagttcgagaaggagggtaagtcacaatctccccatcatcttgaaatgattccccgtcgatgctatatcataaaatacctcggagtgctgctgctgcgaccgcaaggtcgtggccgttgttctgttgaggggcgaagtggctcgtctttttttcgcctactgcacatttttcgctttcggtggtgcggggtttgt--ccctcttatctgggagatagacaaacgtgacccacccttggtcactcagtggtcctctcgatcatcctcca-ccacctcaacagtccttacccacgcctccgtcttctttcttgtaaacaatgatcatctcgatgctaactcgattatcatcacagctgctgagctcggaaagggttccttcaagtacgcctgggttcttgacaagctgaaggctgagcgtgagcgtggaatcaccatcgacattgctctctggaagttcgagactcccaagtactatgtcaccgtcattggtaagtcctcaaatcaattccaacatcttgttgtcgaccatgtcgcgcaggtctcgcagcgttgctgcccgatactgcgcggcattcggctcgacaactgtcacattccgaaaacaattgctgaccccctca-tcgtacagacgctcccggtcaccgtgatttcatcaagaacatgatcac--------------------------------------------------------------------------------------------------------------------------------------------------------------------------------------------------------------------------------------------------------------------------------------------------------------------------------------------------------------------------------------------------------------------------------------------------------------------------------------------------------------------------------------------------------------------------------------------------------------------------------------------------------------------------------------ggtgctgctttctggtgcgtactcgagctccacgaccgtatacctcgacgcgaaatatacatctagacggtgtcgcggctacaaaaatagaaggctgacctcgactacaggcaaaccatctctggcgagcacggcctcgacagcaatggcgtgtacgtacatttctacgccgcgt-tactacgtggttccgggctcttgactgacttgcgaacagttacaatggtacctcagagctccagctcgagcgtatgaacgtctacttcaacgaggtatgtctaccaatatctgggacaat-tcttgtgcg--actaatcgatttgcttggatgaactctgacgcgttttccttcaggcctccggcaacaagtacgttccccgtgctgtcctcgtcgatctcgagcccggtaccatggacgccgtccgtgccggtcctttcggtcagctt-tccgccccgacaacttcgtcttcggccagtccggtgccggaaac
>CFCC_71938
tcattgctggaatacacgctcgtaagagtgctacccagaaaccctttgtgaattattctcaaacgttgcctcggcagtgactggctttcttaggaagtccctcttc----ggaggagcaggtcggccggtggccctataaactctttgtttttacaatgtatcttctgagtaaacaaatataaatgaatcaaaacttttaacaacggatctcttggttctggcatcgatgaagaacgcagcgaaatgcgataagtaatgtgaattgcagaattcagtgaatcatcgaatctttgaacgcacattgcgcccgctggtattccagcgggcatgcctgttcgagcgtcatttcaaccctcaaaacttctgttttggtgttggaggactacctgtaaaagggtagcctctgaaatttagtggcgggctcgctagaattttgagcgtagtaatttatacctcgtttaggaagactagtgatgttctttgccgtaaaacccccactttctgacatcgagaagttcgagaaggagggtaagtcacaatctccccatcatcttgaaatgattccccgtcgatgctatatcataaaatacctcggagtgctgctgctgcgaccgcaaggtcgtggccgttgttctgttgaggggcgaagtggctcgtctttttttcgcctactgcacatttttcgctttcggtggtgcggggtttgt--ccctcttatctgggagatagacaaacgtgacccacccttggtcactcagtggtcctctcgatcatcctcca-ccacctcaacagtccttacccacgcctccgtcttctttcttgtaaacaatgatcatctcgatgctaactcgattatcatcacagctgctgagctcggaaagggttccttcaagtacgcctgggttcttgacaagctgaaggctgagcgtgagcgtggaatcaccatcgacattgctctctggaagttcgagactcccaagtactatgtcaccgtcattggtaagtcctcaaatcaattccaacatcttgttgtcgaccatgtcgcgcaggtctcgcagcgttgctgcccgatactgcgcggcattcggctcgacaactgtcacattccgaaaacaattgctgaccccctca-tcgtacagacgctcccggtcaccgtgatttcatcaagaacatgatcactg-------------------------------------------------------------------------------------------------------------------------------------------------------------------------------------------------------------------------------------------------------------------------------------------------------------------------------------------------------------------------------------------------------------------------------------------------------------------------------------------------------------------------------------------------------------------------------------------------------------------------------------------------------------------------------------gtgctgctttctggtgcgtactcgagctccacgaccgtatacctcgacgcgaaatatacatctagacggtgtcgcggctacaaaaatagaaggctgacctcgactacaggcaaaccatctctggcgagcacggcctcgacagcaatggcgtgtacgtacatttctacgccgcgt-tactacgtggttccgggctcttgactgacttgcgaacagttacaatggtacctcagagctccagctcgagcgtatgaacgtctacttcaacgaggtatgtctaccaatatctgggacaat-tcttgtgcg--actaatcgatttgcttggatgaactctgacgcgttttccttcaggcctccggcaacaagtacgttccccgtgctgtcctcgtcgatctcgagcccggtaccatggacgccgtccgtgccggtcctttcggtcagcttttccgccccgacaacttcgtcttcggccagtccggtgccggaaac
>CFCC_71970
tcattgctggaatacacgctcgcaagagtgctacccagaaaccctttgtgaattattctcaaacgttgcctcggcagtgactggctttcttaggaagtccctcttc----ggaggagcaggtcggccggtggccctataaactctttgtttttacaatgtatcttctgagtaaacaaatataaatgaatcaaaacttttaacaacggatctcttggttctggcatcgatgaagaacgcagcgaaatgcgataagtaatgtgaattgcagaattcagtgaatcatcgaatctttgaacgcacattgcgcccgctggtattccagcgggcatgcctgttcgagcgtcatttcaaccctcaaaacttctgttttggtgttggaggactacctgtaaaagggtagcctctgaaatttagtggcgggctcgctagaattttgagcgtagtaatttatacctcgtttaggaagactagtgatgttctttgccgtaaaacccccac-------catcgagaagttcgagaaggagggtaagtcacaatctccccatcatcttgaaatgattccccgtcgatgctatatcataaaatacctcagagtgctgctgctgcgaccgcaaggtcgtggccgttgttctgttgaggggcgaagtggctcgtctttttttcgcctactgcacatttttcgctttcggtggtgcggggtttgt--ccctcttatctgggagatagacaaacgtgacccacccttggtcactcaatggtcctctcgatcatcctcca-ccacctcaacagtccttacccacgcctccgtcttctttcttgtaaacaatgatcatctcgatgctaactcgattatcatcacagctgctgagctcggaaagggttccttcaagtacgcctgggttcttgacaagctgaaggctgagcgtgagcgtggaatcaccatcgacattgctctctggaagttcgagactcccaagtactatgtcaccgtcattggtaagtcctcaaatcaattccaacatcttgttgtcgaccatgtcgcgcaggtctcgcagcgttgctgcccgatactgcgcggcattcggctcgacaactgtcacattccgaaaacaattgctgaccccctca-tcgtacagacgctcccggtcaccgtgatttca------------------------------------------------------------------------------------------------------------------------------------------------------------------------------------------------------------------------------------------------------------------------------------------------------------------------------------------------------------------------------------------------------------------------------------------------------------------------------------------------------------------------------------------------------------------------------------------------------------------------------------------------------------------------------------------------------------------tggtgcgtactcgagctccacgaccgtatacctcgacgcgaaatatacatctagacggtgtcgcggctacaaaaatagaaggctgacctcgactacaggcaaaccatctctggcgagcacggcctcgacagcaatggcgtgtacgtacatttctacgccgcgt-tactacgtggttccgggctcttgactgacttgcgaacagttacaatggtacctcagagctccagctcgagcgtatgaacgtctacttcaacgaggtatgtctaccaatatctgggacaat-tcttgtgcg--actaatcgatttgcttggatgaactctgacgcgttttccttcaggcctccggcaacaagtacgttccccgtgctgtcctcgtcgatctcgagcccggtaccatggacgccgtccgtgccggtcctttcggtcagcttttccgccccgacaacttcgtcttcggccagtccggtgccggaaac
>CFCC_71876
tcattgctggaatacacgctcgcaagagtgctacccagaaaccctttgtgaattattctcaaacgttgcctcggcagtgactggctttcttaggaagcccctccttc--gggaggagcaggtcggccggtggccctataaactctttgtttttacaatgtatcttctgagtaaacaaaaataaatgaatcaaaacttttaacaacggatctcttggttctggcatcgatgaagaacgcagcgaaatgcgataagtaatgtgaattgcagaattcagtgaatcatcgaatctttgaacgcacattgcgcccgctggtattccagcgggcatgcctgttcgagcgtcatttcaaccctcaaaacttctgttttggtgttggaggactacctgtaaaagggtagcctctgaaatttagtggcgggctcgctagaattttgagcgtagtaatttatacctcgtttaggaagactagtgatgttctttgccgtaaaacccccactttctgacattgagaagttcgagaaggagggtaagtcacaatctccccattgtcttgaaatgcttccccatcgattctacatcacaaaatgcctcacagtgctgctgctgcgatcgcaaggtcgtggccgctgccctgttgaggtgcgaagtggctcgtctttttttcgcctactgcacatttttcgttttcggtggtgcggggtttgt---cctcttatctgggagacagacaaacgtgacccactctgggtcactccatggtactctcggccatccccca-ccacc-caacagtcctgacacacatcttcgtcttctatcttgtatacaatgatcatttcgatgctaactcgattttcctcacagctgctgagctcggaaagggttccttcaagtacgcctgggtccttgacaagctgaaggctgagcgtgagcgtggaatcaccatcgacattgctctctggaagttcgagactcccaagtactatgtcaccgtcattggtaagttctcgaatcaattccaacatcatgttgtcgaccatgccgggcaggtcttgcagcgttgctgcctgatactgtgcggcactcagt----------ttacatcccgaaaacaattgctgacaacttca-tcctacagacgctcccggtcaccgtgatttcatcaa-----------------------------------------------------------------------------------------------------------------------------------------------------------------------------------------------------------------------------------------------------------------------------------------------------------------------------------------------------------------------------------------------------------tgctggcgcttggctcacctttttcgcatctcctctgcccctgaagccctcgaccccactatcgcgaccggcctcactttgggcctcctctcgtccgatatcattttaaaaagacgcgtttaaatggctaacacaa-tcttgtttcgcgtataggttcacctccagaccggtcaatgcgtacgtattggt-cgacgacgacgacaacaccatgc-tgctacaatgc------tgt-cctcgacatgacagactgacacgttcattagggtaaccaaattggtgctgccttctggtgcgtactcgagcttcacgaccgtatacctcgacgcgaaatatatatctagacggcgtcgcggctacaaaaatagaaggctgacctcgactacaggcaaactatctctggcgagcacggcctcgacagcaatggcgtgtacgtacatttctacgccgcat-tactacgcgattccgggctcatcactgacctgcgaacagttacaatggtacctcggagctccagctcgagcgtatgaacgtctacttcaacgaggtatgtctaccaatatctgagacaat-tcttgtgcg--acagctcgatttactgggatgaactctgacgcgttttcctcaaggcctccggcaacaagtacgttccccgtgccgtcctcgtcgatctcgagcccggtaccatggacgccgtccgtgccggtccttttggtcagcttttccgccccgacaacttcgtcttcggccagtccggtgccggaaac
>CFCC_71877
tcattgctggaatacacgctcgcaagagtgctacccagaaaccctttgtgaattattctcaaacgttgcctcggcagtgactggctttcttaggaagcccctccttc--gggaggagcaggtcggccggtggccctataaactctttgtttttacaatgtatcttctgagtaaacaaaaataaatgaatcaaaacttttaacaacggatctcttggttctggcatcgatgaagaacgcagcgaaatgcgataagtaatgtgaattgcagaattcagtgaatcatcgaatctttgaacgcacattgcgcccgctggtattccagcgggcatgcctgttcgagcgtcatttcaaccctcaaaacttctgttttggtgttggaggactacctgtaaaagggtagcctctgaaatttagtggcgggctcgctagaattttgagcgtagtaatttatacctcgtttaggaagactagtgatgttctttgccgtaaaacccccactttctgacattgagaagttcgagaaggagggtaagtcacaatctccccattgtcttgaaatgcttccccatcgattctacatcacaaaatgcctcacagtgctgctgctgcgatcgcaaggtcgtggccgctgccctgttgaggtgcgaagtggctcgtctttttttcgcctactgcacatttttcgttttcggtggtgcggggtttgt---cctcttatctgggagacagacaaacgtgacccactctgggtcactccatggtactctcggccatccccca-ccacc-caacagtcctgacacacatcttcgtcttctatcttgtatacaatgatcatttcgatgctaactcgattttcctcacagctgctgagctcggaaagggttccttcaagtacgcctgggtccttgacaagctgaaggctgagcgtgagcgtggaatcaccatcgacattgctctctggaagttcgagactcccaagtactatgtcaccgtcattggtaagttctcgaatcaattccaacatcatgttgtcgaccatgccgggcaggtcttgcagcgttgctgcctgatactgtgcggcactcagt----------ttacatcccgaaaacaattgctgacaacttca-tcctacagacgctcccggtcaccgtgatttcatcaa-----------------------------------------------------------------------------------------------------------------------------------------------------------------------------------------------------------------------------------------------------------------------------------------------------------------------------------------------------------------------------------------------------------tgctggcgcttggctcacctttttcgcatctcctctgcccctgaagccctcgaccccactatcgcgaccggcctcactttgggcctcctctcgtccgatatcattttaaaaagacgcgtttaaatggctaacacaa-tcttgtttcgcgtataggttcacctccagaccggtcaatgcgtacgtattggt-cgacgacgacgacaacaccatgc-tgctacaatgc------tgt-cctcgacatgacagactgacacgttcattagggtaaccaaattggtgctgccttctggtgcgtactcgagcttcacgaccgtatacctcgacgcgaaatatatatctagacggcgtcgcggctacaaaaatagaaggctgacctcgactacaggcaaactatctctggcgagcacggcctcgacagcaatggcgtgtacgtacatttctacgccgcat-tactacgcgattccgggctcatcactgacctgcgaacagttacaatggtacctcggagctccagctcgagcgtatgaacgtctacttcaacgaggtatgtctaccaatatctgagacaat-tcttgtgcg--acagctcgatttactgggatgaactctgacgcgttttcctcaaggcctccggcaacaagtacgttccccgtgccgtcctcgtcgatctcgagcccggtaccatggacgccgtccgtgccggtccttttggtcagcttttccgccccgacaacttcgtcttcggccagtccggtgccggaaac
>CFCC_71908
tcattgctggaatacacgctcgcaagagtgctacccagaaaccctttgtgaattattctcaaacgttgcctcggcagtgactggctttcttaggaagcccctccttc--gggaggagcaggtcggccggtggccctataaactctttgtttttacaatgtatcttctgagtaaacaaaaataaatgaatcaaaacttttaacaacggatctcttggttctggcatcgatgaagaacgcagcgaaatgcgataagtaatgtgaattgcagaattcagtgaatcatcgaatctttgaacgcacattgcgcccgctggtattccagcgggcatgcctgttcgagcgtcatttcaaccctcaaaacttctgttttggtgttggaggactacctgtaaaagggtagcctctgaaatttagtggcgggctcgctagaattttgagcgtagtaatttatacctcgtttaggaagactagtgatgttctttgccgtaaaacccccactttctgacattgagaagttcgagaaggagggtaagtcacaatctccccattgtcttgaaatgcttccccatcgattctacatcacaaaatgcctcacagtgctgctgctgcgatcgcaaggtcgtggccgctgccctgttgaggtgcgaagtggctcgtctttttttcgcctactgcacatttttcgttttcggtggtgcggggtttgt---cctcttatctgggagacagacaaacgtgacccactctgggtcactccatggtactctcggccatccccca-ccacc-caacagtcctgacacacatcttcgtcttctatcttgtatacaatgatcatttcgatgctaactcgattttcctcacagctgctgagctcggaaagggttccttcaagtacgcctgggtccttgacaagctgaaggctgagcgtgagcgtggaatcaccatcgacattgctctctggaagttcgagactcccaagtactatgtcaccgtcattggtaagttctcgaatcaattccaacatcatgttgtcgaccatgccgggcaggtcttgcagcgttgctgcctgatactgtgcggcactcagt----------ttacatcccgaaaacaattgctgacaacttca-tcctacagacgctcccggtcaccgtgatttcatcaa-----------------------------------------------------------------------------------------------------------------------------------------------------------------------------------------------------------------------------------------------------------------------------------------------------------------------------------------------------------------------------------------------------------tgctggcgcttggctcacctttttcgcatctcctctgcccctgaagccctcgaccccactatcgcgaccggcctcactttgggcctcctctcgtccgatatcattttaaaaagacgcgtttaaatggctaacacaa-tcttgtttcgcgtataggttcacctccagaccggtcaatgcgtacgtattggt-cgacgacgacgacaacaccatgc-tgctacaatgc------tgt-cctcgacatgacagactgacacgttcattagggtaaccaaattggtgctgccttctggtgcgtactcgagcttcacgaccgtatacctcgacgcgaaatatatatctagacggcgtcgcggctacaaaaatagaaggctgacctcgactacaggcaaactatctctggcgagcacggcctcgacagcaatggcgtgtacgtacatttctacgccgcat-tactacgcgattccgggctcatcactgacctgcgaacagttacaatggtacctcggagctccagctcgagcgtatgaacgtctacttcaacgaggtatgtctaccaatatctgagacaat-tcttgtgcg--acagctcgatttactgggatgaactctgacgcgttttcctcaaggcctccggcaacaagtacgttccccgtgccgtcctcgtcgatctcgagcccggtaccatggacgccgtccgtgccggtccttttggtcagcttttccgccccgacaacttcgtcttcggccagtccggtgccggaaac
>CFCC_72007
--attgctggaacaaacgccctcacgggtgctacccagaaaccctttgtgaattatactt-attgttgcctcggcattgactggctttcttgcaaggtccctcgagtcagagaggagcaggtcggccggtggccctgaaactcttgtttttataccatgtatcttctgagtaaacaactataaatgaatcaaaacttttaacaacggatctcttggttctggcatcgatgaagaacgcagcgaaatgcgataagtaatgtgaattgcagaattcagtgaatcatcgaatctttgaacgcacattgcgcccgctggtattccagcgggcatgcctgttcgagcgtcatttcaaccctcaaaacttctgttttggtgttggaggaatacttgtaaaagagtatcctctgaaatttagtggcgggctcgctagaattttgagcgtagtaatttatacctcgtttgtaaagactagtgatg-ttcttgccgtaaaaccccc-----------------------------------------------------------------------------tctacaccat-atctgcccc--tcagtcacagctgcgatcgtaaggtggcggctgttctcct----cggggcgcagtggcccgcctctttttcgcctactgcacattttttcctctgagtggtgcggggtttgg--ttctcttatctgggagatagacaaacgtgacccacctaccatcctcc----actgcctccttcatcttccatccatcctaatgtattgtcctcgctgcctccctac----------aaaagtaatgacctcgttgctgacgcaattctcatcacagctgctgagctcggaaagggttcttttaagtac---------------------------------------------------------------------------------------------------------------------------------------------------------------------------------------------------------------------------------------------------------------------------------------------------------------------------------------------------------------------------------------------------------------------------------------------------------------------------------------------------------------------------------------------------------------------------------------------------------------------------------------------------------------------------------------------------------------------------------------------------------------------------------------------------------------------------------------------------------------------------------------------------------------------------------------------------------------------------caaaatcggtgctgctttctggtgcgtactcgagctcgacagccatatacctcgacgcgatctatccagctcgaccgtgtcgcagcttcagtag-------ctgacctcaaccgcaggcaaaccatctctggcgagcacggcctcgacagcaatggcgtgtacgtacattcctgtaccgcaaacaccacgcgacctgag-ctcagaactgataattgtacagttacaacggtacctccgagctccagctcgagcgtatgaacgtctacttcaacgaggtcagtctaccaacacctcgggacctcatcttcgcgacgttgctcgctttgaataggtggcatctgacgagtttttctccaggcctccggcaacaagtacgttcctcgtgccgtcctcgtcgatctcgagcctggtaccatggacgccgtccgcgctggccccttcggtcagctg---------------------------------------------
>CFCC_71885
tcattgctggaatacacgctcgcaagagcgctacccagaaaccctttgtgaatttttctcaaatgttgcctcggcagtgactggctctttatagagtccctcttttcagaagaggagcaggtcggccggtggccctataaactctttgtttttacactgtattttctgagttttaaaaaataaatgaatcaaaacttttaacaacggatctcttggttctggcatcgatgaagaacgcagcgaaatgcgataagtaatgtgaattgcagaattcagtgaatcatcgaatctttgaacgcacattgcgcccgctggtattccagcgggcatgcctgttcgagcgtcatttcaaccctcaaaacttctgttttggtgttggaggactacctgtaaaagggtagcctctgaaatttagtggcgggctcgctagaattttgagcgtagtaatttatacctcgtttatgaagactagtgatgtcctttgccgtaaaacccccactttctga------------------------------------------------------------------------catcac-caatacctccaagtgctgctgctgcgaccggaaggtcgtagccgttgccctggcgaggggcgaagtggctcgtcattttttcgcctgttgcacatttttcgttttcggtggtgcggggtttgt--ccctcttatctgggagatagccaaacgtgacccaccctgggtcactcgatggtcatctcggccatcctccaccacgcttaacagcccttatccacatttccatcttctttcttgtatacaatgatgatctcgatgctgactcgattatcatcatagctgctgagctcggaaagggttccttcaagtac-------------------------------------------------------------------------------------------------------------------------------------------------------------------------------------------------------------------------------------------------------------------------------------------------------------------------------------------------------------------------------------------------------------------------------------------------------------------------------------------------------------------------------------------------------------------------------------------------------------------------------------------------------------------------------------------tgctggcgcttggctcacctttttcgcatctcctctgcccctgaagccctcgaccccactatcgcgaccggcctcactttgggcctcctctcgtccgatatctttttaaaaagacgcgtctagatggctaacatga-ttatttttcgcgtataggttcacctccagaccggtcaatgcgtacgtattactccgacgacgacgacagcgacatgcttgctacaatgc------tgtacctcgacatgatagactgacccgtttcgcagggtaaccaaattggtgctgccttctggtgcgtacccgagctccacgaccgtattcctcgacgcgaaatacacatctagacggtgtcgcggctacggaaatagaaggctgacctcgacttcaggcaaaccatctctggcgagcacggcctcgacagcaatggcgtgtacgttcaattctatgccgcat-tactacgcgattcgggtctcgttgctgaccttcgaatagttacaatggtacctcggagctccagctcgagcgtatgaacgtctacttcaacgaggtatgtctgccaatatatcggacggcttcttttgtgatacagttcgaaatgctgggatgaactctgacgcgtcttcctgcaggcctccggcaacaagtacgttccccgtgccgtcctcgtcgatctcgagcccggtaccatggacgccgtccgcgccggtccttttggccagcttttccgccccgacaacttcgtcttcggtcagtccggtgccggaaac
