# Supplementary material for: Reevaluating Sirococcus: synonymizing Gnomoniopsis and elucidating the life cycle of S. daii
Source: IMA Fungus. 2026 Mar 12;17:e186049. doi: 10.3897/imafungus.17.186049 (PMC13003334; doi:10.3897/imafungus.17.186049)
Supplement: Supplementary material 3 — Single-gene phylograms of Sirococcus [file imafungus-17-e186049-s003.zip]

Archive with 6 entries (6 files):
- 186049_0R-1-A_ITS-tef_phylogeny.pdf
- 186049_0R-1-A_ITS-tub_phylogeny.pdf
- 186049_0R-1-A_ITS_phylogeny.pdf
- 186049_0R-1-A_tef-tub_phylogeny.pdf
- 186049_0R-1-A_tef_phylogeny.pdf
- 186049_0R-1-A_tub_phylogeny.pdf
